# Supplementary material for: Site-specific immobilization of the endosialidase reveals QSOX2 is a novel polysialylated protein
Source: Glycobiology. 2024 Mar 15;34(5):cwae026. doi: 10.1093/glycob/cwae026 (PMC11031136; doi:10.1093/glycob/cwae026)
Supplement: Supplementary_table_I_proteomic_results_cwae026 [file supplementary_table_i_proteomic_results_cwae026.xlsx]

## Sheet: Imputed
LFQ intensity E1	LFQ intensity E2	LFQ intensity E3	LFQ intensity E4	LFQ intensity N1	LFQ intensity N2	LFQ intensity N3	LFQ intensity N4	C: Only identified by site	C: Reverse	C: Potential contaminant	C: Identification type E1	C: Identification type E2	C: Identification type E3	C: Identification type E4	C: Identification type N1	C: Identification type N2	C: Identification type N3	C: Identification type N4	C: Student's T-test Significant N_EN_vs_E_	C: Student's T-test significant	N: Peptides	N: Razor + unique peptides	N: Unique peptides	N: Sequence coverage [%]	N: Unique + razor sequence coverage [%]	N: Unique sequence coverage [%]	N: Mol. weight [kDa]	N: Q-value	N: Score	N: Intensity	N: MS/MS count	N: -Log Student's T-test p-value N_EN_vs_E_	N: Student's T-test q-value N_EN_vs_E_	N: Student's T-test Difference N_EN_vs_E_	N: Student's T-test Test statistic N_EN_vs_E_	T: Protein IDs	T: Majority protein IDs	T: Protein names	T: Gene names
22.8547	22.1841	23.7187	21.5787	33.3661	33.556	33.4952	33.6408								By MS/MS	By MS/MS	By MS/MS	By MS/MS	+	N_E	33	33	33	46	46	46	93.36	0	323.31	135560000000	326	6.42173	0	10.9305	7.47171	P13591-1;P13591;P13591-4;P13591-3;E9PLH7;H7BYX6;P13591-5;P13591-6;E7ESD8	P13591-1;P13591;P13591-4;P13591-3;E9PLH7;H7BYX6;P13591-5	Neural cell adhesion molecule 1	NCAM1
22.6701	21.76	23.4191	21.3332	25.5829	28.7426	28.6058	27.9385				By matching	By MS/MS	By MS/MS	By matching	By MS/MS	By MS/MS	By MS/MS	By MS/MS	+	N_E	3	3	3	16.9	16.9	16.9	18.565	0	148.33	3657200000	22	3.10532	0.032	5.42182	2.90101	P46778;G3V1B3	P46778;G3V1B3	60S ribosomal protein L21	RPL21
26.926	27.9076	28.9926	28.0858	30.6679	30.6874	30.6287	30.0443				By MS/MS	By MS/MS	By MS/MS	By MS/MS	By MS/MS	By MS/MS	By MS/MS	By MS/MS			13	13	13	48.9	48.9	48.9	20.762	0	323.31	26300000000	116	2.86329	0.0608889	2.52904	1.74306	Q02543;B4DM74	Q02543;B4DM74	60S ribosomal protein L18a	RPL18A
31.2175	31.4857	31.6151	31.0169	32.4159	32.7526	32.2883	31.9804				By MS/MS	By MS/MS	By MS/MS	By MS/MS	By MS/MS	By MS/MS	By MS/MS	By MS/MS			27	27	23	40.2	40.2	36.2	70.897	0	323.31	74266000000	200	2.57292	0.342049	1.02553	0.84845	P11142;E9PKE3;P11142-2;E9PN89;E9PNE6;E9PLF4;E9PQK7;E9PK54;E9PQQ4;E9PPY6;A8K7Q2;E9PI65;P54652;E9PN25;B3KUS2;E9PS65;F8W1P1;Q53FA3;P34931;B4DHP5;F8WEE3;B4DXY3;H0YIE7;E7EP11;P08107;F8VZJ4;H0YG33;F5H1D3;F5GZ62;E9PM13;E9PSH5	P11142;E9PKE3;P11142-2;E9PN89;E9PNE6;E9PLF4	Heat shock cognate 71 kDa protein	HSPA8
29.8039	30.1661	30.3344	29.9979	30.9933	31.5697	31.7681	30.8115				By MS/MS	By MS/MS	By MS/MS	By MS/MS	By MS/MS	By MS/MS	By MS/MS	By MS/MS			15	15	6	41.6	41.6	21.8	32.852	0	251.3	20735000000	57	2.50053	0.304353	1.21006	0.964387	P05141;Q9H0C2	P05141	ADP/ATP translocase 2;ADP/ATP translocase 2, N-terminally processed	SLC25A5
23.8881	19.266	21.0838	21.2735	24.9097	29.2314	29.7947	29.4563						By MS/MS		By MS/MS	By MS/MS	By MS/MS	By MS/MS	+	N_E	5	5	5	27.3	27.3	27.3	28.68	0	70.569	6062900000	23	2.46257	0.0426667	6.9702	2.79486	P62753;A2A3R7;A2A3R5	P62753;A2A3R7;A2A3R5	40S ribosomal protein S6	RPS6
22.3532	22.2391	21.5711	21.4948	25.0712	23.5585	27.4205	26.515					By matching	By MS/MS	By matching		By matching	By MS/MS	By MS/MS	+	N_E	5	5	5	4.4	4.4	4.4	191.61	0	39.367	1795900000	8	2.27399	0.0384	3.72678	1.98779	Q00610;Q00610-2;P53675;P53675-2	Q00610;Q00610-2	Clathrin heavy chain 1	CLTC
27.3809	29.3624	27.421	27.7	26.3318	22.3864	21.8916	24.4415				By MS/MS	By MS/MS	By matching	By MS/MS				By matching	+	N_E	2	2	2	19.3	19.3	19.3	20.363	0	21.209	977580000	4	2.01927	0.032	-4.20323	-1.98045	Q96AZ6;H3BLY5;H0YMM4;Q96AZ6-2	Q96AZ6;H3BLY5;H0YMM4;Q96AZ6-2	Interferon-stimulated gene 20 kDa protein	ISG20
26.4104	26.3836	30.0028	26.772	30.1009	30.9784	30.4241	30.4465				By MS/MS	By MS/MS	By MS/MS	By MS/MS	By MS/MS	By MS/MS	By MS/MS	By MS/MS			73	73	67	43.7	43.7	40.3	226.53	0	323.31	64118000000	206	1.87324	0.0738462	3.09527	1.6348	P35579;P35579-2;H0Y3P4;F8W6L6;F8VTL3;P35580;P35580-3;P35580-2;Q5BKV1;Q7Z406-6;Q7Z406;F2Z2U8;G8JLL9;Q7Z406-2;Q7Z406-5;Q7Z406-4;B1AH99;F2Z2U9;F2Z2S7	P35579;P35579-2	Myosin-9	MYH9
27.1574	27.7086	27.563	27.3604	25.922	26.6644	27.0792	26.442				By MS/MS	By MS/MS	By MS/MS	By MS/MS	By matching	By matching	By matching	By MS/MS			6	6	6	21.9	21.9	21.9	46.153	0	95.828	3002300000	16	1.84834	0.400462	-0.920459	-0.72517	P60842;Q14240;E7EQG2;Q14240-2;Q9NZE6;B4DKP9;P38919;I3L2M0;E9PBH4;F8WE11;E7EMV8;I3L2Z3;I3L3H2;I3L3F6;B4E102	P60842;Q14240;E7EQG2;Q14240-2	Eukaryotic initiation factor 4A-I;Eukaryotic initiation factor 4A-II;Eukaryotic initiation factor 4A-II, N-terminally processed	EIF4A1;EIF4A2
22.4726	22.5428	23.4653	24.5602	25.5587	24.4126	26.9427	27.169									By matching	By matching	By MS/MS			14	14	14	42.1	42.1	42.1	41.294	0	323.31	21661000000	56	1.84746	0.096	2.76051	1.5268	Q92187;G3V104	Q92187;G3V104	CMP-N-acetylneuraminate-poly-alpha-2,8-sialyltransferase	ST8SIA4
25.3634	24.7267	26.8277	22.391	28.1645	29.0113	28.1318	27.3748				By MS/MS	By MS/MS	By MS/MS	By matching	By MS/MS	By MS/MS	By MS/MS	By MS/MS			5	5	5	24	24	24	24.146	0	311.71	2948800000	32	1.84089	0.076	3.3434	1.68671	P61313;E7EQV9;E7ENU7;E7EX53;Q642I1;E7ERA2	P61313;E7EQV9;E7ENU7	60S ribosomal protein L15;Ribosomal protein L15	RPL15
29.5732	30.2565	29.497	31.9907	31.2426	33.2503	34.5057	35.1228				By MS/MS	By MS/MS	By MS/MS	By MS/MS	By MS/MS	By MS/MS	By MS/MS	By MS/MS			153	153	139	70.2	70.2	64.8	265.55	0	323.31	722000000000	961	1.67304	0.0922667	3.20098	1.57375	Q13085;Q13085-4;Q13085-2;Q13085-3;F8W6G0;D3YTK0;E9PEW7;A8MYL5	Q13085;Q13085-4;Q13085-2;Q13085-3;F8W6G0	Acetyl-CoA carboxylase 1;Biotin carboxylase	ACACA
21.8502	23.6763	28.261	22.7489	28.8277	27.9989	29.3717	28.281						By MS/MS	By matching	By MS/MS	By MS/MS	By MS/MS	By MS/MS			7	7	7	34.2	34.2	34.2	29.411	0	128.95	2259200000	23	1.66326	0.0514286	4.48576	1.82549	Q9BU76;Q9BU76-4;Q9BU76-3;Q9BU76-2	Q9BU76;Q9BU76-4;Q9BU76-3;Q9BU76-2	Multiple myeloma tumor-associated protein 2	MMTAG2
22.2496	29.6705	22.0818	22.0939	29.4599	29.9822	30.1807	29.5762				By MS/MS	By MS/MS	By MS/MS	By matching	By MS/MS	By MS/MS	By MS/MS	By MS/MS	+	N_E	6	6	6	33.7	33.7	33.7	20.252	0	94.254	5345600000	19	1.65079	0.048	5.77583	1.99845	P62913;P62913-2;Q5VVC9;Q5VVC8	P62913;P62913-2;Q5VVC9;Q5VVC8	60S ribosomal protein L11	RPL11
21.7344	22.5709	21.5285	22.3363	24.4733	22.981	27.937	27.0089										By matching	By matching			5	5	5	17.8	17.8	17.8	40.787	0	223.95	10883000000	27	1.64893	0.08	3.55753	1.64284	P49685	P49685	G-protein coupled receptor 15	GPR15
23.3017	22.0059	23.4061	21.2463	24.2782	23.8541	27.4068	26.3771						By MS/MS	By MS/MS		By MS/MS	By MS/MS	By MS/MS			1	1	1	3.1	3.1	3.1	46.659	0	258.74	549700000	19	1.62163	0.0988235	2.98907	1.49814	O75874	O75874	Isocitrate dehydrogenase [NADP] cytoplasmic	IDH1
22.4751	24.8591	28.9493	29.3548	30.9657	31.7921	31.376	30.5634				By MS/MS	By MS/MS	By MS/MS	By MS/MS	By MS/MS	By MS/MS	By MS/MS	By MS/MS			11	11	11	59.6	59.6	59.6	24.205	0	323.31	25585000000	63	1.52751	0.053	4.76475	1.77824	P62241;Q5JR95	P62241;Q5JR95	40S ribosomal protein S8	RPS8
27.3617	28.0509	28.1483	28.191	25.2637	27.166	27.3376	26.1352				By MS/MS	By MS/MS	By MS/MS	By MS/MS		By matching	By MS/MS	By MS/MS			14	14	14	24.6	24.6	24.6	95.337	0	135.81	4138200000	33	1.51022	0.293778	-1.46234	-0.96143	P13639;F5H370;B4DPU3;B4DMC6	P13639;F5H370;B4DPU3	Elongation factor 2	EEF2
30.0068	30.0279	29.5392	30.1755	29.3412	29.548	29.5941	28.8306				By MS/MS	By MS/MS	By MS/MS	By MS/MS	By MS/MS	By MS/MS	By MS/MS	By MS/MS			16	16	7	61.1	61.1	38.1	41.736	0	323.31	37558000000	105	1.46866	0.513867	-0.608855	-0.497973	P60709;P63261;B4E335;B4DW52;F5H0N0;I3L3I4;F5GYT4;I3L3I0;I3L1U9;I3L4N8;Q5T8M7;F5H1C1;E7EVS6;G5E9R0;C9JZR7;E9PG30;I3L3R2;Q6S8J3;C9JUM1;C9JTX5;A5A3E0;P0CG38;Q9BYX7;P0CG39;F8WCH0	P60709;P63261;B4E335;B4DW52;F5H0N0;I3L3I4;F5GYT4;I3L3I0;I3L1U9;I3L4N8;Q5T8M7;F5H1C1	Actin, cytoplasmic 1;Actin, cytoplasmic 1, N-terminally processed;Actin, cytoplasmic 2;Actin, cytoplasmic 2, N-terminally processed	ACTB;ACTG1
23.6097	22.1723	28.6745	28.1916	29.7425	29.9821	30.3143	29.8053					By matching	By MS/MS	By matching	By matching	By MS/MS	By MS/MS	By MS/MS			8	8	8	41.8	41.8	41.8	18.431	0	244.26	11261000000	33	1.40832	0.0722857	4.29903	1.63178	P62280	P62280	40S ribosomal protein S11	RPS11
20.3699	21.1293	28.2238	23.9192	28.0113	27.6024	28.7962	27.5491						By MS/MS		By matching	By MS/MS	By MS/MS	By MS/MS			6	6	6	29	29	29	27.569	0	98.683	2750200000	24	1.35827	0.08	4.57922	1.63556	Q9NP64;E7EPF0;Q9NP64-2;B4DY38	Q9NP64;E7EPF0;Q9NP64-2;B4DY38	Nucleolar protein of 40 kDa	ZCCHC17
22.7785	23.1483	24.4134	27.8943	25.7724	29.3671	29.0953	28.5283						By MS/MS	By MS/MS	By MS/MS	By MS/MS	By MS/MS	By MS/MS			3	3	3	21.2	21.2	21.2	15.747	0	68.658	3605800000	18	1.3578	0.0933333	3.63213	1.49593	P46779;H0YLP6;H0YMF4;H0YKD8;C9JB50;G5E9L2;P46779-2;E9PB24	P46779;H0YLP6;H0YMF4;H0YKD8;C9JB50;G5E9L2;P46779-2;E9PB24	60S ribosomal protein L28	RPL28
24.0255	27.0313	30.5323	28.6789	30.6637	30.6924	31.1279	30.3804					By matching	By MS/MS	By MS/MS	By MS/MS	By MS/MS	By MS/MS	By MS/MS			18	18	18	25.6	25.6	25.6	90.583	0	323.31	14359000000	62	1.19461	0.139833	3.14908	1.31828	Q00839;Q00839-2;B3KX72;Q5RI18	Q00839;Q00839-2;B3KX72	Heterogeneous nuclear ribonucleoprotein U	HNRNPU
24.3032	21.1028	23.5802	20.7905	25.6801	25.8067	22.663	25.5383				By matching		By matching			By matching	By matching	By matching			17	17	17	6.1	6.1	6.1	532.4	0	216.34	2501300000	18	1.11702	0.221714	2.47786	1.14766	Q14204	Q14204	Cytoplasmic dynein 1 heavy chain 1	DYNC1H1
23.7907	20.7599	27.2542	19.8999	24.9234	27.4261	27.7981	26.7849						By MS/MS			By MS/MS	By MS/MS	By MS/MS			5	5	5	24.9	24.9	24.9	26.106	0	52.415	1280100000	19	1.11418	0.1328	3.80695	1.36709	Q8TA86;C9J6V2	Q8TA86	Retinitis pigmentosa 9 protein	RP9
23.0257	28.1174	29.3735	28.12	31.0523	30.1998	30.1467	29.4421				By matching	By matching	By MS/MS	By MS/MS	By MS/MS	By MS/MS	By MS/MS	By MS/MS			10	10	10	28.8	28.8	28.8	46.108	0	323.31	13364000000	46	1.09926	0.17168	3.05107	1.24675	P39023;H7C422;G5E9G0;H7C3M2;B5MCW2;F8WCR1;Q92901	P39023;H7C422;G5E9G0;H7C3M2;B5MCW2;F8WCR1	60S ribosomal protein L3	RPL3
33.5216	33.4688	33.4654	33.6219	33.001	33.5952	33.2285	32.7664				By MS/MS	By MS/MS	By MS/MS	By MS/MS	By MS/MS	By MS/MS	By MS/MS	By MS/MS			12	12	12	70.9	70.9	70.9	24.636	0	323.31	99844000000	148	1.0716	0.703126	-0.371639	-0.314891	P22061;H7BY58;P22061-2;B7Z972;F8WDT3;F8WAV5;F8WAX2;C9J0F2;H7C4X2	P22061;H7BY58;P22061-2;B7Z972	Protein-L-isoaspartate(D-aspartate) O-methyltransferase;Protein-L-isoaspartate O-methyltransferase	PCMT1
21.6635	22.855	23.9032	23.2049	23.4902	23.7836	31.0829	29.9954					By MS/MS	By MS/MS	By MS/MS	By MS/MS	By MS/MS	By MS/MS	By MS/MS			3	3	3	31.3	31.3	31.3	13.015	0	21.439	6495300000	12	1.05235	0.126476	4.18139	1.36663	P62854;F8VZW7;Q5JNZ5	P62854;F8VZW7;Q5JNZ5	40S ribosomal protein S26;Putative 40S ribosomal protein S26-like 1	RPS26;RPS26P11
31.0241	21.6421	31.5099	22.4204	31.1784	31.8817	32.9269	32.5077				By MS/MS	By matching	By MS/MS	By MS/MS	By MS/MS	By MS/MS	By MS/MS	By MS/MS			10	10	10	67.1	67.1	67.1	14.865	0	161.84	26626000000	34	1.05092	0.0917895	5.47456	1.4797	P62829;C9JD32;B9ZVP7	P62829;C9JD32	60S ribosomal protein L23	RPL23
21.1736	19.704	25.0967	24.1688	24.1001	24.6587	25.3841	26.4879					By matching	By MS/MS	By MS/MS	By matching	By MS/MS	By MS/MS	By MS/MS			10	10	10	5.7	5.7	5.7	280.74	0	210.22	2155700000	30	0.988377	0.234483	2.62192	1.10965	P21333;Q5HY54;P21333-2;A6NDY9;E9PHF0;H0Y5F3;H0Y5C6	P21333;Q5HY54;P21333-2;A6NDY9;E9PHF0	Filamin-A	FLNA
23.5764	19.8231	29.2333	30.9369	31.4764	30.8659	31.108	29.2181				By matching		By MS/MS	By MS/MS	By MS/MS	By MS/MS	By MS/MS	By MS/MS			4	4	4	9.8	9.8	9.8	56.559	0	77.651	10405000000	30	0.931133	0.144174	4.77466	1.32232	P06576;H0YH81;F8W0P7;F8W079;F8VPV9;H0YI37	P06576;H0YH81;F8W0P7;F8W079;F8VPV9;H0YI37	ATP synthase subunit beta, mitochondrial;ATP synthase subunit beta	ATP5B
32.7912	33.7419	32.4594	33.0674	33.7065	33.8	33.6249	33.1632				By MS/MS	By MS/MS	By MS/MS	By MS/MS	By MS/MS	By MS/MS	By MS/MS	By MS/MS			47	47	47	66.9	66.9	66.9	80.058	0	323.31	363830000000	627	0.926236	0.597671	0.558675	0.427496	P05165;P05165-2;C9JPQ8;Q5JTW5;H0Y5U0;Q5JTW6;H0YG57;Q5JVH2;E9PCJ1;H0Y4B9;H0Y798	P05165;P05165-2;C9JPQ8	Propionyl-CoA carboxylase alpha chain, mitochondrial	PCCA
34.0623	34.9229	34.4232	33.5592	25.0002	23.3083	34.552	33.3021				By MS/MS	By MS/MS	By MS/MS	By MS/MS	By MS/MS	By MS/MS	By MS/MS	By MS/MS			1	1	1	1.9	1.9	1.9	76.872	0.0048309	6.8153	279620000000	46	0.921899	0.132364	-5.20124	-1.34463	Q9Y2J0;G3V1Y0;F8VP47;Q9Y2J0-2	Q9Y2J0;G3V1Y0;F8VP47;Q9Y2J0-2	Rabphilin-3A	RPH3A
31.3224	31.7597	31.6361	31.272	29.0909	30.5368	31.2637	31.2872				By MS/MS	By MS/MS	By MS/MS	By MS/MS	By MS/MS	By MS/MS	By MS/MS	By MS/MS			20	20	0	56.5	56.5	0	50.151	0	323.31	89329000000	166	0.915734	0.458733	-0.952915	-0.623449	P68363;Q71U36;G3V1U9;Q13748;F8VXZ4;Q13748-2;Q6PEY2;F8VWX4;E7ET24	P68363;Q71U36;G3V1U9;Q13748;F8VXZ4;Q13748-2;Q6PEY2	Tubulin alpha-1B chain;Tubulin alpha-1A chain;Tubulin alpha-3C/D chain;Tubulin alpha-3E chain	TUBA1B;TUBA1A;TUBA3C;TUBA3E
23.0701	21.1018	30.0427	29.1113	29.6193	30.0206	30.1378	29.4111					By MS/MS	By MS/MS	By MS/MS	By MS/MS	By MS/MS	By MS/MS	By MS/MS			4	4	4	25	25	25	21.634	0	193.31	5362900000	41	0.90842	0.175385	3.96577	1.23382	Q07020;F8VUA6;F8VYV2;G3V203;H0YHA7;F8VWC5;E7EW92;F8VXR6	Q07020;F8VUA6;F8VYV2;G3V203;H0YHA7;F8VWC5;E7EW92	60S ribosomal protein L18	RPL18
29.785	29.842	28.7608	29.9133	29.613	28.6295	29.0519	28.4937				By MS/MS	By MS/MS	By MS/MS	By MS/MS	By MS/MS	By MS/MS	By MS/MS	By MS/MS			4	4	4	40.4	40.4	40.4	18.502	0	184.79	4216600000	16	0.849113	0.566909	-0.628212	-0.458139	P23528;G3V1A4;E9PK25;E9PP50;E9PLJ3;E9PQB7;Q9Y281;E9PS23;G3V5P4	P23528;G3V1A4;E9PK25;E9PP50;E9PLJ3;E9PQB7	Cofilin-1	CFL1
31.3221	32.2362	31.9355	31.7844	30.0407	30.6671	31.7674	31.731				By MS/MS	By MS/MS	By MS/MS	By MS/MS	By MS/MS	By MS/MS	By MS/MS	By MS/MS			18	18	4	46.4	46.4	16	49.67	0	323.31	124710000000	152	0.827722	0.51942	-0.767996	-0.524726	P07437;Q5JP53;F8VYX6;F8VW92;F8VUJ7;Q5ST81;E7EWR1;Q9BVA1;Q13885;F5H894;E9PBJ4;G3V5W4;G3V2R8;G3V3R4;G3V2N6	P07437;Q5JP53;F8VYX6;F8VW92;F8VUJ7;Q5ST81;E7EWR1;Q9BVA1;Q13885;F5H894	Tubulin beta chain;Tubulin beta-2B chain;Tubulin beta-2A chain	TUBB;TUBB2B;TUBB2A
21.7107	23.0428	24.5378	21.7618	23.941	21.8955	28.5962	27.959							By MS/MS		By matching	By MS/MS	By MS/MS			5	5	5	29.3	29.3	29.3	17.779	0	35.963	5400000000	12	0.810989	0.271333	2.83465	1.03432	P83731;C9JXB8;C9JNW5	P83731;C9JXB8;C9JNW5	60S ribosomal protein L24	RPL24
20.6406	25.5853	27.4288	21.9316	25.0145	26.7872	27.2105	27.3182					By matching	By MS/MS	By matching	By matching	By matching	By MS/MS	By MS/MS			31	31	31	10.9	10.9	10.9	469.08	0	323.31	7035200000	40	0.802401	0.285548	2.68603	1.00826	P78527;P78527-2;E7EUY0	P78527;P78527-2;E7EUY0	DNA-dependent protein kinase catalytic subunit	PRKDC
28.2951	28.4462	29.4301	29.8416	30.219	30.1014	29.7997	28.928				By MS/MS	By MS/MS	By MS/MS	By MS/MS	By MS/MS	By MS/MS	By MS/MS	By MS/MS			6	6	6	13.9	13.9	13.9	59.75	0	296.03	10914000000	59	0.790582	0.513444	0.75877	0.514105	P25705;A8K092	P25705;A8K092	ATP synthase subunit alpha, mitochondrial	ATP5A1
22.4768	21.8582	25.1409	21.7778	23.5358	24.0188	23.8323	25.717											By matching			12	12	12	30.6	30.6	30.6	60.673	0	140.42	5935200000	27	0.776562	0.407565	1.46255	0.757378	Q16610;Q16610-4;Q16610-2;Q16610-3	Q16610;Q16610-4;Q16610-2	Extracellular matrix protein 1	ECM1
24.0275	21.0468	23.2193	23.0325	24.6768	22.6165	27.5832	24.0854						By matching			By matching	By MS/MS	By matching			5	5	5	15.1	15.1	15.1	52.313	0	157.42	2167700000	6	0.773678	0.353641	1.90895	0.860272	Q86X95;Q86X95-2;H3BLY3;F2Z3Q1	Q86X95;Q86X95-2	Corepressor interacting with RBPJ 1	CIR1
22.6139	21.6528	23.3545	22.3206	25.33	23.9926	24.0635	21.7335				By MS/MS	By MS/MS	By matching			By matching	By matching	By matching			67	67	60	61.6	61.6	55.4	163.29	0	323.31	560490000000	615	0.77318	0.40237	1.29446	0.708496	P01023;H0YGH4;H0YFH1;H0YGH6;CON__ENSEMBL:ENSBTAP00000024146;F8W7L3	P01023;H0YGH4	Alpha-2-macroglobulin	A2M
29.3488	30.0605	30.7635	31.3474	30.4335	30.2049	27.2932	28.0633				By MS/MS	By MS/MS	By MS/MS	By MS/MS	By MS/MS	By MS/MS	By MS/MS	By MS/MS			21	21	21	56.3	56.3	56.3	57.936	0	323.31	26284000000	114	0.763422	0.40808	-1.38133	-0.730125	P14618;P14618-2;E9PF79;P14618-3;H3BTN5;E7EUJ4;Q504U3;H3BQ34;H3BSU3;H3BTJ2;H3BUW1;H3BT25;H3BU13;H3BQZ3;H3BN34;P30613;E7ESY9;P30613-2	P14618;P14618-2;E9PF79;P14618-3;H3BTN5;E7EUJ4;Q504U3	Pyruvate kinase PKM;Pyruvate kinase	PKM;PKM2
33.6802	34.1457	33.4269	33.6931	32.9969	33.1683	33.9368	33.2934				By MS/MS	By MS/MS	By MS/MS	By MS/MS	By MS/MS	By MS/MS	By MS/MS	By MS/MS			38	38	38	64.7	64.7	64.7	80.472	0	323.31	569050000000	567	0.75041	0.694607	-0.387641	-0.309151	Q96RQ3;E9PHF7;E9PG35;E7ETG7;G5E9X5;F5GYT8;E7EX16;F5H2T9;F8WDI3	Q96RQ3;E9PHF7;E9PG35;E7ETG7;G5E9X5;F5GYT8;E7EX16	Methylcrotonoyl-CoA carboxylase subunit alpha, mitochondrial	MCCC1
28.2912	25.2567	22.1002	30.0772	25.1145	22.6958	24.7074	21.6679				By MS/MS	By MS/MS	By matching	By MS/MS							3	3	2	12.2	12.2	7.7	27.315	0	24.426	1031900000	9	0.728952	0.308875	-2.88489	-0.982791	P20718;Q6XGZ1;Q6XGZ0	P20718;Q6XGZ1;Q6XGZ0	Granzyme H	GZMH
24.4726	21.8516	34.331	22.2746	24.1473	34.2095	33.2331	33.8309				By MS/MS	By MS/MS	By MS/MS	By MS/MS	By MS/MS	By MS/MS	By MS/MS	By MS/MS			13	13	13	13.8	13.8	13.8	140.96	0	162.17	180920000000	22	0.724997	0.221481	5.62277	1.17405	Q08211;F5GXA5;Q08211-2	Q08211	ATP-dependent RNA helicase A	DHX9
23.6565	20.5621	24.8146	25.0999	25.3012	24.534	24.4261	26.3496				By matching		By MS/MS	By MS/MS		By MS/MS	By MS/MS	By MS/MS			6	6	6	25.6	25.6	25.6	60.54	0	100.47	288260000	37	0.695584	0.415378	1.61945	0.760547	E9PBV3;Q6UWP8	E9PBV3	Suprabasin	SBSN
23.6829	29.8598	29.6663	28.7762	29.6121	30.105	30.6135	29.9495				By MS/MS	By MS/MS	By MS/MS	By matching	By MS/MS	By MS/MS	By MS/MS	By MS/MS			16	16	16	56.3	56.3	56.3	29.597	0	323.31	16215000000	51	0.680859	0.328273	2.07373	0.838936	P62701;P22090;C9JEH7;Q8TD47;A6NH36;C9JQ55	P62701;P22090;C9JEH7	40S ribosomal protein S4, X isoform;40S ribosomal protein S4, Y isoform 1	RPS4X;RPS4Y1
31.6606	29.9943	29.2787	29.1323	29.1071	28.8609	29.7822	28.8295				By MS/MS	By MS/MS	By MS/MS	By MS/MS	By MS/MS	By matching	By MS/MS	By MS/MS			10	10	10	26.5	26.5	26.5	49.541	0	90.622	7214500000	27	0.678561	0.525515	-0.871548	-0.537887	P49411;H3BNU3	P49411	Elongation factor Tu, mitochondrial	TUFM
28.2398	30.0702	23.2925	32.2296	23.7257	27.1678	27.3775	23.2215				By MS/MS	By MS/MS	By matching	By MS/MS		By matching	By matching	By matching			10	10	10	42	42	42	28.999	0	92.065	3211700000	15	0.676552	0.295657	-3.08494	-0.963724	P12544;P12544-2	P12544;P12544-2	Granzyme A	GZMA
27.298	25.9615	26.6296	27.3926	27.253	23.8329	23.1834	26.9052				By MS/MS	By MS/MS	By MS/MS	By MS/MS	By MS/MS	By matching	By MS/MS	By MS/MS			6	4	4	11.3	7	7	81.744	0	138.36	852650000	16	0.673352	0.401647	-1.52683	-0.729273	P14923	P14923	Junction plakoglobin	JUP
20.8417	21.2741	28.5719	21.8611	24.5165	26.0942	26.194	26.089						By MS/MS			By MS/MS	By MS/MS	By MS/MS			2	2	2	5.5	5.5	5.5	33.216	0.0028902	11.081	333100000	2	0.666749	0.329622	2.58624	0.901894	Q9NWB6;E7EUG0;Q9NWB6-2	Q9NWB6;E7EUG0;Q9NWB6-2	Arginine and glutamate-rich protein 1	ARGLU1
22.4166	21.471	29.4496	28.8048	25.43	29.3688	30.3048	30.1809					By matching	By MS/MS	By matching		By matching	By MS/MS	By MS/MS			9	9	9	40.7	40.7	40.7	24.604	0	232.25	11149000000	34	0.663437	0.310303	3.2856	0.9714	P27635;F8W7C6;H7C123;H7C2C5;Q96L21;B8A6G2;A6QRI9;H7C2U2	P27635;F8W7C6;H7C123;H7C2C5	60S ribosomal protein L10	RPL10
21.2371	24.0366	28.3895	27.4991	26.0384	27.828	28.1573	28.3036				By MS/MS	By matching	By MS/MS	By MS/MS	By matching	By MS/MS	By MS/MS	By MS/MS			7	7	7	25.6	25.6	25.6	31.324	0	43.462	2568800000	20	0.633026	0.334512	2.29126	0.840291	P15880;H0YEN5;E9PQD7;E9PPT0;E9PMM9;I3L404;E9PM36;H3BNG3;H0YE27	P15880;H0YEN5;E9PQD7;E9PPT0;E9PMM9	40S ribosomal protein S2	RPS2
22.4153	21.5527	23.6915	22.6499	23.1779	22.5865	23.177	25.6497					By MS/MS		By matching		By matching	By matching	By MS/MS			3	3	3	6.6	6.6	6.6	73.243	0	86.297	614440000	8	0.628634	0.477587	1.07045	0.59097	O00571;O00571-2;B4DLU5;O15523;B4E132;B4DXX7	O00571;O00571-2;B4DLU5	ATP-dependent RNA helicase DDX3X	DDX3X
23.6642	23.4571	25.617	22.5074	24.7965	21.9758	29.3626	28.8542						By matching				By MS/MS	By MS/MS			5	5	5	16.9	16.9	16.9	38.395	0	34.723	3442200000	8	0.61896	0.3506	2.43583	0.848745	Q66PJ3;Q66PJ3-2;Q66PJ3-3;F5GYV5;H7BZV4;F8WCT1;B3V0L1;Q66PJ3-4;F5H7X4;F8WEP2;Q66PJ3-5	Q66PJ3;Q66PJ3-2;Q66PJ3-3;F5GYV5;H7BZV4;F8WCT1;B3V0L1;Q66PJ3-4;F5H7X4	ADP-ribosylation factor-like protein 6-interacting protein 4	ARL6IP4
23.0256	28.6206	29.0627	28.4578	28.7474	29.3377	28.7233	29.7809				By MS/MS	By MS/MS	By MS/MS	By MS/MS	By MS/MS	By MS/MS	By MS/MS	By MS/MS			10	9	9	19	19	19	72.332	0	92.776	4697900000	26	0.605633	0.398894	1.85569	0.757343	P11021;B4DEF7	P11021;B4DEF7	78 kDa glucose-regulated protein	HSPA5
21.8154	22.8796	22.8453	23.6153	25.9933	21.945	22.8594	26.1952						By matching					By matching			6	6	6	4.9	4.9	4.9	242.98	0	55.122	2018000000	9	0.603207	0.4165	1.45932	0.68057	P27708;F8VPD4;H7BZB3	P27708;F8VPD4	CAD protein;Glutamine-dependent carbamoyl-phosphate synthase;Aspartate carbamoyltransferase;Dihydroorotase	CAD
28.2545	28.0659	28.7515	28.2068	28.5848	27.864	28.0034	27.1827				By MS/MS	By MS/MS	By MS/MS	By MS/MS	By MS/MS	By MS/MS	By MS/MS	By MS/MS			7	7	7	35	35	35	28.024	0	323.31	3805600000	33	0.598288	0.700818	-0.41096	-0.310297	P62917;E9PIZ3;E9PKZ0;E9PKU4;E9PP36;G3V1A1	P62917;E9PIZ3;E9PKZ0;E9PKU4;E9PP36	60S ribosomal protein L8	RPL8
26.9439	27.1202	22.7999	26.7659	23.3597	22.9077	26.9542	23.3683				By MS/MS	By MS/MS	By matching	By matching	By matching	By matching	By matching	By matching			5	5	5	14.7	14.7	14.7	61.054	0	46.986	2427500000	10	0.59181	0.411429	-1.76001	-0.732782	P10809;E7ESH4;C9JL25;E7EXB4;F5GWR2;B7Z712;C9J0S9;C9JL19;C9JCQ4	P10809;E7ESH4	60 kDa heat shock protein, mitochondrial	HSPD1
21.7907	23.1708	23.8723	21.6603	23.9959	28.406	28.3869	20.057						By MS/MS	By matching		By matching	By MS/MS	By MS/MS			3	3	3	14.9	14.9	14.9	23.432	0	18.764	2432200000	10	0.586009	0.339619	2.58791	0.840786	P50914;E7EPB3;B7Z6S8	P50914;E7EPB3;B7Z6S8	60S ribosomal protein L14	RPL14
24.0239	21.9741	26.8338	26.4883	24.4514	27.1495	27.1319	26.9238						By MS/MS	By matching	By MS/MS	By MS/MS	By MS/MS	By MS/MS			6	6	6	27.3	27.3	27.3	22.591	0	43.452	1408500000	11	0.562926	0.421236	1.58412	0.684394	P46781;B5MCT8;C9JM19;F2Z3C0;A8MXK4	P46781;B5MCT8;C9JM19;F2Z3C0;A8MXK4	40S ribosomal protein S9	RPS9
21.7232	21.1489	23.2627	23.4198	24.1584	23.1866	22.345	23.0888						By MS/MS	By MS/MS				By matching			4	4	4	2.2	2.2	2.2	358.69	0	49.047	185880000	9	0.556665	0.535474	0.806035	0.481191	P46013;P46013-2;F5H4V4	P46013;P46013-2;F5H4V4	Antigen KI-67	MKI67
32.1749	23.3924	21.5643	31.6009	32.0455	28.8893	30.9229	30.0936				By MS/MS	By MS/MS		By MS/MS	By MS/MS	By MS/MS	By MS/MS	By MS/MS			1	1	1	1.1	1.1	1.1	131.12	0.006993	6.3823	40541000000	13	0.543204	0.360526	3.30474	0.864206	P35228;F8WEM3;P35228-2	P35228;F8WEM3;P35228-2	Nitric oxide synthase, inducible	NOS2
22.1115	28.3849	30.6719	28.9182	28.2141	30.0974	30.4472	30.0367				By matching	By matching	By MS/MS	By MS/MS	By MS/MS	By MS/MS	By MS/MS	By MS/MS			14	14	14	35.8	35.8	35.8	47.697	0	323.31	28033000000	86	0.517859	0.405917	2.1772	0.741824	P36578;E7EWF1;H3BM89;B4DMJ2;H3BTP7;H3BU31;B4DP82	P36578;E7EWF1;H3BM89;B4DMJ2	60S ribosomal protein L4	RPL4
26.7299	22.8922	26.7222	26.9321	27.7694	28.9033	26.6521	25.4107				By MS/MS	By MS/MS	By MS/MS	By MS/MS	By MS/MS	By MS/MS	By MS/MS	By matching			6	6	6	13.5	13.5	13.5	46.971	0	35.89	1317100000	14	0.508735	0.465049	1.36478	0.611804	Q9BS26	Q9BS26	Endoplasmic reticulum resident protein 44	ERP44
23.5567	22.5437	28.3887	22.3497	24.6774	23.9057	28.6373	27.6099						By MS/MS		By matching		By matching	By matching			5	5	5	31.2	31.2	31.2	29.995	0	39.641	1702800000	9	0.503384	0.409962	1.9979	0.709127	P62424;Q5T8U2;Q5T8U3	P62424;Q5T8U2;Q5T8U3	60S ribosomal protein L7a	RPL7A
21.8509	26.179	29.0862	26.4411	25.2903	27.751	28.4985	29.2948				By MS/MS	By MS/MS	By MS/MS	By MS/MS	By matching	By MS/MS	By MS/MS	By MS/MS			45	45	45	12.8	12.8	12.8	591.4	0	323.31	9315300000	77	0.47702	0.421379	1.81936	0.666477	Q63HN8;Q63HN8-4;H3BLU6;Q63HN8-6;Q63HN8-5	Q63HN8;Q63HN8-4;H3BLU6	E3 ubiquitin-protein ligase RNF213	RNF213
23.0695	28.2481	28.4043	27.73	27.5951	27.6997	28.9448	28.7105				By MS/MS	By MS/MS	By MS/MS	By MS/MS	By matching	By MS/MS	By MS/MS	By MS/MS			6	6	6	53.1	53.1	53.1	14.839	0	148.69	4135900000	29	0.471889	0.482903	1.37452	0.592837	P62244;I3L3P7;I3L246;H3BN98;H3BV27;H3BT37;I3L303;H3BVC7	P62244;I3L3P7;I3L246;H3BN98	40S ribosomal protein S15a	RPS15A
24.0958	20.7126	24.0595	21.15	24.6706	22.527	22.8763	24.2686					By matching						By matching			16	16	6	52.7	52.7	25.5	37.654	0	323.31	1567200000000	257	0.464176	0.533672	1.0812	0.527071	P01876	P01876	Ig alpha-1 chain C region	IGHA1
34.2364	35.1561	34.6642	34.5243	35.1136	34.706	35.0057	34.6523				By MS/MS	By MS/MS	By MS/MS	By MS/MS	By MS/MS	By MS/MS	By MS/MS	By MS/MS			9	9	9	38.7	38.7	38.7	26.688	0	140.49	220160000000	63	0.452204	0.835796	0.224153	0.183326	P23396;E9PPU1;E9PL09;H0YEU2;F2Z2S8;H0YF32;H0YCJ7;E9PL45;E9PSF4;E9PQ96;E9PJH4;E9PK82;H0YES8;E9PQX2	P23396;E9PPU1;E9PL09;H0YEU2;F2Z2S8;H0YF32;H0YCJ7;E9PL45	40S ribosomal protein S3	RPS3
31.431	30.8731	24.7871	31.413	29.2345	28.9102	28.3841	23.8561				By MS/MS	By MS/MS	By MS/MS	By MS/MS	By matching	By matching	By MS/MS	By matching			7	7	7	51.5	51.5	51.5	18.012	0	82.795	12988000000	27	0.443241	0.416	-2.02982	-0.665469	P62937;B4DM82;F8WE65;C9J5S7;Q567Q0;F5H284;Q9Y536;E5RIZ5	P62937;B4DM82;F8WE65;C9J5S7;Q567Q0	Peptidyl-prolyl cis-trans isomerase A;Peptidyl-prolyl cis-trans isomerase A, N-terminally processed;Peptidyl-prolyl cis-trans isomerase	PPIA
25.6236	27.6481	28.6712	27.2568	23.4677	27.0992	26.9566	27.3416				By MS/MS	By MS/MS	By MS/MS	By MS/MS	By matching	By MS/MS	By MS/MS	By MS/MS			22	22	22	14.7	14.7	14.7	273.42	0	323.31	9129500000	48	0.432629	0.509479	-1.08365	-0.511969	P49327;F5H0D4	P49327	Fatty acid synthase;[Acyl-carrier-protein] S-acetyltransferase;[Acyl-carrier-protein] S-malonyltransferase;3-oxoacyl-[acyl-carrier-protein] synthase;3-oxoacyl-[acyl-carrier-protein] reductase;3-hydroxyacyl-[acyl-carrier-protein] dehydratase;Enoyl-[acyl-carrier-protein] reductase;Oleoyl-[acyl-carrier-protein] hydrolase	FASN
26.0575	23.8312	30.8042	29.5516	24.7934	31.1973	32.0411	31.0776				By matching	By MS/MS	By MS/MS	By MS/MS	By MS/MS	By MS/MS	By MS/MS	By MS/MS			3	3	3	16.1	16.1	16.1	15.807	0	26.854	10758000000	28	0.425486	0.424842	2.2162	0.668491	P62266;D6RD47	P62266;D6RD47	40S ribosomal protein S23	RPS23
23.7217	29.505	28.5984	28.1901	28.5371	28.2577	29.0472	28.9338				By MS/MS	By MS/MS	By MS/MS	By MS/MS	By MS/MS	By matching	By MS/MS	By MS/MS			8	8	8	38	38	38	21.397	0	100.63	6014100000	34	0.40201	0.513915	1.19016	0.516776	P18621;B4E3C2	P18621;B4E3C2	60S ribosomal protein L17	RPL17
24.1545	22.4588	29.2215	28.0587	24.5366	28.7514	29.0493	28.4176					By matching	By MS/MS	By MS/MS	By matching	By MS/MS	By MS/MS	By MS/MS			4	4	4	21.9	21.9	21.9	23.466	0	88.813	2842000000	20	0.392667	0.472562	1.71537	0.588463	P84098	P84098	60S ribosomal protein L19	RPL19
23.7177	25.1751	23.0475	21.5583	28.93	21.9761	22.5333	25.8715				By matching	By MS/MS	By MS/MS	By matching	By MS/MS	By MS/MS	By MS/MS	By MS/MS			3	3	3	12.5	12.5	12.5	29.225	0	57.8	752000000	13	0.350826	0.515314	1.45308	0.522431	P18124;A8MUD9	P18124;A8MUD9	60S ribosomal protein L7	RPL7
23.7362	22.7161	30.2108	28.6754	23.807	29.3422	30.2392	29.652						By MS/MS	By MS/MS		By MS/MS	By MS/MS	By MS/MS			4	4	4	40.5	40.5	40.5	9.461	0	31.701	5570200000	15	0.349756	0.487077	1.92548	0.571948	P42677;Q5T4L4;Q71UM5;H0YMV8;C9J1C5;C9JLI6	P42677;Q5T4L4;Q71UM5;H0YMV8	40S ribosomal protein S27;40S ribosomal protein S27-like	RPS27;RPS27L
22.212	27.5385	23.948	26.8747	28.0627	22.4985	28.81	27.2921					By MS/MS	By MS/MS	By matching	By MS/MS	By MS/MS	By MS/MS	By MS/MS			5	5	5	13.5	13.5	13.5	61.377	0	53.801	1050900000	9	0.344646	0.527059	1.52251	0.526027	P14222	P14222	Perforin-1	PRF1
26.4164	27.1727	26.5209	21.9266	26.3973	25.8425	26.0424	27.8674				By MS/MS	By MS/MS	By MS/MS	By matching	By matching	By matching	By matching	By MS/MS			3	3	3	11.1	11.1	11.1	46.276	0	42.439	1031200000	12	0.341287	0.572821	1.02824	0.449037	Q96P63;Q3SYB4	Q96P63;Q3SYB4	Serpin B12	SERPINB12
26.5162	27.7313	27.8512	26.992	23.3092	27.1091	27.545	27.7631				By MS/MS	By matching	By MS/MS	By MS/MS	By matching	By MS/MS	By MS/MS	By MS/MS			11	11	6	18.8	18.8	9.7	83.263	0	166.21	7905400000	22	0.326078	0.6319	-0.841089	-0.401265	P08238;Q58FF7;Q5T9W8;P14625;F8W026;Q96GW1	P08238	Heat shock protein HSP 90-beta	HSP90AB1
23.108	23.126	23.038	22.3724	25.2577	22.6632	22.9159	22.7848					By MS/MS									24	24	12	61.1	61.1	41.9	45.205	0	323.31	401120000000	336	0.325361	0.698637	0.494309	0.300426	P00738;Q0VAC5;I3L0D3;H3BS21;H0Y300;H3BMJ7	P00738;Q0VAC5;I3L0D3;H3BS21	Haptoglobin;Haptoglobin alpha chain;Haptoglobin beta chain	HP
21.2994	22.7126	23.408	28.1976	23.1766	28.3233	22.7044	27.6689				By MS/MS	By MS/MS	By matching	By MS/MS	By matching	By matching	By matching	By MS/MS			3	2	2	12.9	7.4	7.4	38.58	0	12.494	1550900000	6	0.315174	0.510595	1.56391	0.504977	Q15366;Q15366-4;Q15366-5;B4DRD7;Q15366-2;G3V0E8;B4DXP5;F8VXH9;H3BRU6;Q15366-3;B4DLC0;F8VZX2;F8W0G4;F8VRG9;F8W1G6;F8VWQ4;P57721-4;E9PFP8;H9KV40;P57721;P57721-5;P57721-3;P57721-2;H3BND9	Q15366;Q15366-4;Q15366-5;B4DRD7;Q15366-2;G3V0E8;B4DXP5;F8VXH9;H3BRU6;Q15366-3;B4DLC0;F8VZX2;F8W0G4;F8VRG9;F8W1G6;F8VWQ4;P57721-4;E9PFP8;H9KV40;P57721;P57721-5;P57721-3;P57721-2	Poly(rC)-binding protein 2;Poly(rC)-binding protein 3	PCBP2;PCBP3
25.7602	23.4996	26.3963	26.0527	23.3102	22.1585	26.4075	26.2292				By matching	By matching	By MS/MS	By matching	By matching	By matching	By MS/MS	By MS/MS			6	6	6	12.2	12.2	12.2	81.307	0	38.352	1831100000	5	0.303251	0.624099	-0.900849	-0.400788	P33993;F5H776;F5H4S2;A4D2A2;P33993-2;C9J8M6	P33993;F5H776;F5H4S2;A4D2A2;P33993-2	DNA replication licensing factor MCM7	MCM7
26.8923	29.3556	27.0458	28.4973	27.6142	27.5142	27.6734	27.2649				By MS/MS	By MS/MS	By MS/MS	By MS/MS	By MS/MS	By MS/MS	By MS/MS	By MS/MS			12	12	11	55.8	55.8	50.3	22.11	0	132.59	11815000000	47	0.301926	0.703708	-0.431067	-0.269545	Q06830;Q13162;H7C3T4	Q06830	Peroxiredoxin-1	PRDX1
21.8893	24.9832	23.7053	23.1636	24.1907	25.5372	24.4645	22.2223					By MS/MS	By matching	By matching	By matching	By matching	By matching	By MS/MS			12	12	12	93.4	93.4	93.4	11.609	0	323.31	5944000000000	683	0.296727	0.678667	0.668321	0.344009	P01834	P01834	Ig kappa chain C region	IGKC
22.8029	23.8166	22.8373	22.5022	25.0555	23.4929	23.1461	22.1438				By MS/MS		By MS/MS	By matching		By MS/MS	By MS/MS	By matching			9	9	9	44.7	44.7	44.7	11.367	0	201.7	21190000000	21	0.29388	0.707097	0.469836	0.281648	P62805	P62805	Histone H4	HIST1H4A
23.6519	23.4618	26.8025	22.8167	24.3329	24.8099	26.8737	23.375						By MS/MS	By matching			By MS/MS	By MS/MS			2	2	2	9.4	9.4	9.4	23.577	0.0057307	10.932	382950000	4	0.231646	0.690267	0.664647	0.308098	P40429;Q6NVV1	P40429;Q6NVV1	60S ribosomal protein L13a;Putative 60S ribosomal protein L13a protein RPL13AP3	RPL13A;RPL13AP3
24.2757	28.4542	28.5224	21.5424	24.1064	23.9946	23.6403	26.8248				By matching	By MS/MS	By MS/MS	By MS/MS		By MS/MS	By MS/MS	By MS/MS			3	3	3	11.8	11.8	11.8	32.728	0	18.801	1557200000	9	0.22941	0.650265	-1.05715	-0.370142	Q02878;F8W181;F8VR69;F8VZ45	Q02878;F8W181;F8VR69;F8VZ45	60S ribosomal protein L6	RPL6
24.9927	21.817	25.5797	23.8102	24.5442	22.4263	22.7322	24.2772					By MS/MS	By matching	By MS/MS	By MS/MS	By MS/MS	By MS/MS	By MS/MS			42	42	15	64.2	64.2	24.8	49.306	0	323.31	6056600000000	1232	0.225768	0.703021	-0.554935	-0.27917	P01871;P01871-2	P01871;P01871-2	Ig mu chain C region	IGHM
28.2003	21.4736	21.9497	28.4456	25.6917	22.504	28.6135	28.6415				By MS/MS	By matching	By matching	By MS/MS	By matching	By MS/MS	By MS/MS	By MS/MS			16	3	2	34.6	7.6	4.3	49.83	0	302.5	5807600000	26	0.224571	0.626098	1.34535	0.395022	P68371;P04350;B4DJ43;A8K854;B4DFH6;F5H8C9;I3L2F9;A6NNZ2;G3V2A3;A6NKZ8;Q9H4B7;CON__ENSEMBL:ENSBTAP00000025008	P68371;P04350;B4DJ43;A8K854;B4DFH6;F5H8C9	Tubulin beta-4B chain;Tubulin beta-4A chain;Tubulin beta-3 chain	TUBB4B;TUBB4A;TUBB3
29.1643	21.9256	28.6618	28.5233	25.3694	26.7891	23.4859	28.5489				By MS/MS	By MS/MS	By MS/MS	By MS/MS	By MS/MS	By MS/MS	By MS/MS	By MS/MS			2	2	2	25.5	25.5	25.5	11.284	0	55.969	2155900000	17	0.198815	0.683294	-1.02043	-0.337064	P81605;P81605-2	P81605;P81605-2	Dermcidin;Survival-promoting peptide;DCD-1	DCD
30.5481	22.5233	25.6558	25.1679	27.3298	22.5736	25.032	25.1598				By MS/MS	By matching	By MS/MS	By matching	By matching		By MS/MS	By MS/MS			4	4	4	37.6	37.6	37.6	10.834	0	108.72	2071700000	6	0.19323	0.695442	-0.949973	-0.323693	P05109	P05109	Protein S100-A8;Protein S100-A8, N-terminally processed	S100A8
23.6764	22.0182	26.8303	20.8204	22.951	21.1427	26.7406	25.6977					By matching	By matching				By matching	By MS/MS			9	9	9	13.9	13.9	13.9	116.44	0	162.67	2714000000	15	0.168926	0.714087	0.796676	0.281986	B0I1T2;B0I1T2-4;B0I1T2-3	B0I1T2	Unconventional myosin-Ig;Minor histocompatibility antigen HA-2	MYO1G
24.9134	30.6775	21.0685	21.9655	23.9697	24.2646	24.5095	22.3575				By MS/MS	By MS/MS									11	11	2	96.2	96.2	34.9	11.293	0	323.31	1810200000000	186	0.151496	0.704926	-0.880932	-0.273392	P0CG05	P0CG05	Ig lambda-2 chain C regions	IGLC2
23.5613	22.5179	22.1716	25.2207	24.034	23.5951	22.567	21.9874				By matching	By matching	By MS/MS	By MS/MS		By matching	By matching	By matching			108	108	6	57.3	57.3	3.9	262.62	0	323.31	2609400000000	1163	0.148016	0.839879	-0.322007	-0.176033	P02751;P02751-8;P02751-14;P02751-3;P02751-15;P02751-7;P02751-9;E9PE77;E7ERA1;P02751-11;P02751-6;P02751-4;P02751-12;H0Y7Z1;P02751-2;H0Y4K8	P02751;P02751-8;P02751-14;P02751-3;P02751-15;P02751-7;P02751-9;E9PE77;E7ERA1;P02751-11;P02751-6;P02751-4;P02751-12;H0Y7Z1	Fibronectin;Anastellin;Ugl-Y1;Ugl-Y2;Ugl-Y3	FN1
22.2954	23.0305	20.1117	22.2201	24.46	20.9063	20.7317	19.7751				By MS/MS		By matching	By MS/MS	By matching	By matching	By MS/MS	By matching			221	221	221	58.4	58.4	58.4	515.6	0	323.31	1395200000000	1717	0.14038	0.804948	-0.446148	-0.202383	P04114;F5H109;A8MUN2;CON__ENSEMBL:ENSBTAP00000032840	P04114;F5H109	Apolipoprotein B-100;Apolipoprotein B-48	APOB
30.2421	31.0665	32.0872	29.9366	31.4977	30.8291	30.1804	30.0585				By MS/MS	By MS/MS	By MS/MS	By MS/MS	By MS/MS	By MS/MS	By MS/MS	By MS/MS			5	5	5	40.4	40.4	40.4	17.965	0	249.23	15164000000	59	0.122527	0.902627	-0.191645	-0.120943	P62979;P0CG48;P0CG47;F5H041;F5H7K6;Q96C32;F5GXK7;F5H747;F5H388;F5H7Y5;F5H265;F5H2Z3;F5GYU3;F5H6Q2;B4DV12;P62987;F5H4D8;F5GZ39	P62979;P0CG48;P0CG47;F5H041;F5H7K6;Q96C32;F5GXK7;F5H747;F5H388;F5H7Y5;F5H265;F5H2Z3;F5GYU3;F5H6Q2;B4DV12;P62987	Ubiquitin-40S ribosomal protein S27a;Ubiquitin;40S ribosomal protein S27a;Polyubiquitin-C;Ubiquitin;Polyubiquitin-B;Ubiquitin;Ubiquitin-60S ribosomal protein L40;Ubiquitin;60S ribosomal protein L40	RPS27A;UBC;UBB;UBA52
25.0351	23.3882	24.6243	24.4493	24.1462	24.3206	24.4743	24.1043						By MS/MS	By MS/MS		By MS/MS	By MS/MS	By MS/MS			3	3	3	7.3	7.3	7.3	48.442	0	16.115	54921000	4	0.116277	0.925962	-0.112877	-0.0829369	P22695;H3BSJ9;H3BRG4	P22695;H3BSJ9;H3BRG4	Cytochrome b-c1 complex subunit 2, mitochondrial	UQCRC2
29.6124	30.746	29.4978	29.9929	30.5954	30.0971	29.9351	29.5893				By MS/MS	By MS/MS	By MS/MS	By MS/MS	By MS/MS	By MS/MS	By MS/MS	By MS/MS			6	6	6	36.1	36.1	36.1	24.423	0	152.22	10044000000	35	0.0957662	0.918945	0.091948	0.0680596	P62826;B5MDF5;F5H018;H0YFC6;B4DV51	P62826;B5MDF5;F5H018;H0YFC6	GTP-binding nuclear protein Ran	RAN
29.3855	27.4783	28.6726	28.6977	28.106	28.2988	28.3458	30.041				By MS/MS	By MS/MS	By MS/MS	By matching	By MS/MS	By MS/MS	By MS/MS	By MS/MS			8	8	8	13.4	13.4	13.4	113.75	0	97.56	3789100000	18	0.0840609	0.929486	0.139392	0.0871179	Q02413	Q02413	Desmoglein-1	DSG1
22.5676	24.8844	23.2883	21.3315	26.325	22.3267	21.2301	20.8796				By matching	By MS/MS	By matching	By matching		By MS/MS	By matching	By matching			21	15	10	70	55.8	40.9	36.105	0	323.31	1692300000000	367	0.0813559	0.892752	-0.327617	-0.133521	P01857	P01857	Ig gamma-1 chain C region	IGHG1
24.4184	21.2103	30.0036	30.1375	25.0372	24.8911	29.2236	28.8631					By MS/MS	By MS/MS	By MS/MS		By MS/MS	By MS/MS	By MS/MS			9	9	9	36.9	36.9	36.9	35.076	0	100.9	5675800000	22	0.081309	0.85768	0.56133	0.160746	P63244;H0YAF8;H0Y8W2;D6RAC2;D6REE5;D6R9L0;H0YAM7;D6R9Z1;D6RHH4;D6RFX4;H0Y8R5;D6RF23;D6RFZ9;D6RBD0;E9PD14;D6RAU2;H0Y9P0;D6R909;D6RHJ5;D6RGK8	P63244;H0YAF8;H0Y8W2;D6RAC2;D6REE5;D6R9L0;H0YAM7;D6R9Z1;D6RHH4;D6RFX4;H0Y8R5	Guanine nucleotide-binding protein subunit beta-2-like 1;Guanine nucleotide-binding protein subunit beta-2-like 1, N-terminally processed	GNB2L1
30.0936	30.8775	31.5566	31.5258	28.9346	30.3313	32.0006	32.0985				By MS/MS	By MS/MS	By MS/MS	By MS/MS	By MS/MS	By MS/MS	By MS/MS	By MS/MS			12	12	12	35.3	35.3	35.3	50.14	0	323.31	63620000000	106	0.07451	0.925885	-0.172123	-0.0941195	P68104;Q5VTE0;F8W6I0;Q6IQ15;Q05639;A6PW80;Q5JR01;E7EPH7	P68104;Q5VTE0;F8W6I0;Q6IQ15;Q05639	Elongation factor 1-alpha 1;Putative elongation factor 1-alpha-like 3;Elongation factor 1-alpha 2	EEF1A1;EEF1A1P5;EEF1A2
28.5886	21.5367	29.3392	29.153	24.9411	28.9315	28.4307	27.6223				By MS/MS	By MS/MS	By MS/MS	By MS/MS	By MS/MS	By MS/MS	By MS/MS	By MS/MS			5	5	5	30.2	30.2	30.2	21.429	0	117.54	4556700000	38	0.0554351	0.916738	0.327011	0.106211	P15153;B1AH77;B1AH80;B1AH78;P63000;P63000-2;P60763	P15153;B1AH77;B1AH80;B1AH78;P63000;P63000-2	Ras-related C3 botulinum toxin substrate 2;Ras-related C3 botulinum toxin substrate 1	RAC2;RAC1
24.8223	23.5557	26.9329	28.5792	27.1894	23.754	27.206	26.524					By matching	By matching	By MS/MS	By matching	By matching	By MS/MS	By MS/MS			8	8	8	15.9	15.9	15.9	87.334	0	156.83	3546200000	19	0.0496152	0.918841	0.195828	0.0821737	P42224;P42224-2;H0YG89;E7EPD2;D2KFR9;E7ENM1	P42224;P42224-2	Signal transducer and activator of transcription 1-alpha/beta	STAT1
24.379	28.9832	28.2183	29.0275	27.6124	27.8522	27.9716	27.7437				By MS/MS	By MS/MS	By MS/MS	By MS/MS	By matching	By MS/MS	By MS/MS	By MS/MS			6	6	5	29.5	29.5	23.9	37.497	0	158.79	7182400000	21	0.0449597	0.911459	0.142984	0.0677865	Q15365	Q15365	Poly(rC)-binding protein 1	PCBP1
22.1704	23.6752	24.1964	19.6923	24.2342	22.9056	20.7792	21.1683					By MS/MS		By matching	By matching	By matching	By MS/MS	By MS/MS			23	23	13	71.8	71.8	46.6	35.9	0	323.31	5455000000000	1108	0.0437249	0.923339	-0.16175	-0.0706711	P01859	P01859	Ig gamma-2 chain C region	IGHG2
29.088	29.815	27.0521	27.7993	28.5785	27.5658	27.4509	29.756				By MS/MS	By MS/MS	By MS/MS	By MS/MS	By MS/MS	By MS/MS	By MS/MS	By MS/MS			18	18	18	7.8	7.8	7.8	331.77	0	136.51	5796900000	25	0.0426995	0.931929	-0.100795	-0.0553348	P15924;P15924-2;H7BYR0	P15924;P15924-2;H7BYR0	Desmoplakin	DSP
31.0126	21.7461	22.3548	24.8459	24.9784	25.3034	25.2806	25.2844				By MS/MS		By matching	By matching	By MS/MS		By matching	By matching			6	6	6	77.2	77.2	77.2	13.242	0	71.543	2002600000	13	0.0362155	0.93037	0.221849	0.0711506	P06702	P06702	Protein S100-A9	S100A9
22.2877	20.5607	24.0222	22.0879	22.7687	21.8416	22.0432	22.0317						By MS/MS	By MS/MS		By MS/MS	By MS/MS	By matching			1	1	1	1.6	1.6	1.6	113.37	0.0054496	9.5646	18812000	2	0.0318771	0.948602	-0.0682788	-0.039302	Q8WWM7;H3BUF6;Q8WWM7-6;Q8WWM7-5;Q8WWM7-4;A8K1R6;Q8WWM7-2;Q63ZY4;Q8WWM7-3	Q8WWM7;H3BUF6;Q8WWM7-6;Q8WWM7-5;Q8WWM7-4;A8K1R6;Q8WWM7-2;Q63ZY4;Q8WWM7-3	Ataxin-2-like protein	ATXN2L
24.2571	24.425	23.9503	23.1685	24.2072	25.6773	23.4235	22.2631				By MS/MS	By MS/MS			By MS/MS	By matching		By matching			23	23	23	48.6	48.6	48.6	77.063	0	323.31	41535000000	102	0.0255655	0.951333	-0.0574694	-0.032493	P02787;H7C5E8;C9JVG0;C9JB55;F8WCI6;F8WEK9	P02787	Serotransferrin	TF
22.7485	23.1171	28.0247	22.6308	24.401	27.536	22.0122	22.4669					By matching	By MS/MS			By MS/MS	By matching	By MS/MS			89	89	81	67.1	67.1	63.6	187.15	0	323.31	295450000000	573	0.00485869	0.9816	-0.0262942	-0.00936041	P01024;B4E216	P01024;B4E216	Complement C3;Complement C3 beta chain;C3-beta-c;Complement C3 alpha chain;C3a anaphylatoxin;Acylation stimulating protein;Complement C3b alpha chain;Complement C3c alpha chain fragment 1;Complement C3dg fragment;Complement C3g fragment;Complement C3d fragment;Complement C3f fragment;Complement C3c alpha chain fragment 2	C3
22.7835	22.7187	23.2252	21.3485	25.7318	25.1811	22.634	22.5133											By matching			47	47	1	41.1	41.1	0.7	192.84	0	323.31	99612000000	181	-4.34294e-08	1	0	0	B0V2C8;F8VZD8;B0UZ83;Q5JNX2;P0C0L5;P0C0L4;F8VW91;F8VSI2;A6H8M8;CON__P01030;CON__ENSEMBL:ENSBTAP00000007350	B0V2C8;F8VZD8;B0UZ83;Q5JNX2;P0C0L5;P0C0L4;F8VW91;F8VSI2;A6H8M8	Complement C4-A;Complement C4 beta chain;Complement C4-A alpha chain;C4a anaphylatoxin;C4b-A;C4d-A;Complement C4 gamma chain;Complement C4-B;Complement C4 beta chain;Complement C4-B alpha chain;C4a anaphylatoxin;C4b-B;C4d-B;Complement C4 gamma chain	C4A;C4B
22.4535	24.2669	23.1279	21.7327	25.6012	23.7724	21.4687	20.851														8	8	8	14.6	14.6	14.6	101.39	0	76.298	4154500000	16	-4.34294e-08	1	0	0	P19827;F5H7E1;B7Z549;F5H165;F5H7Y8;F8WAS2;H7C0N0;CON__Q0VCM5	P19827;F5H7E1;B7Z549;F5H165;F5H7Y8	Inter-alpha-trypsin inhibitor heavy chain H1	ITIH1
24.8869	22.9454	23.7986	21.7671	25.3074	24.9366	23.2042	20.8558				By matching	By matching									10	4	4	46.7	25.2	25.2	23.063	0	44.248	77658000000	35	-4.34294e-08	1	0	0	B9A064;P0CG04	B9A064;P0CG04	Immunoglobulin lambda-like polypeptide 5;Ig lambda-1 chain C regions	IGLL5;IGLC1
22.0348	22.2263	24.0722	22.2517	24.2851	23.8822	22.882	21.8586														3	3	3	10.7	10.7	10.7	24.158	0	38.68	955910000	6	-4.34294e-08	1	0	0	C9JF17;P05090	C9JF17;P05090	Apolipoprotein D	APOD
22.8919	24.8731	22.6366	20.2563	25.2215	23.2204	23.5797	20.9426														10	10	10	39.5	39.5	39.5	26.721	0	265.94	58542000000	101	-4.34294e-08	1	0	0	P02746;D6R934;D6RA08;D6RGJ1	P02746;D6R934;D6RA08	Complement C1q subcomponent subunit B	C1QB
23.1955	22.4195	23.0788	21.1302	26.0731	25.1943	22.9605	21.9275														10	10	10	59.1	59.1	59.1	18.098	0	323.31	146260000000	82	-4.34294e-08	1	0	0	P01591;D6RD17;D6RHJ6;C9JA05	P01591;D6RD17;D6RHJ6	Immunoglobulin J chain	IGJ;JCHAIN
21.4477	23.319	23.5414	22.6016	23.7478	24.2158	23.6536	24.0247				By matching		By MS/MS	By MS/MS	By MS/MS	By matching	By MS/MS	By MS/MS			5	5	5	31.1	31.1	31.1	16.561	0	50.037	6883000000	18	-4.34294e-08	1	0	0	P46776;E9PLL6;E9PJD9;E9PLX7	P46776;E9PLL6;E9PJD9	60S ribosomal protein L27a	RPL27A
22.5285	23.3035	22.76	22.548	26.0872	23.1826	23.1645	23.0262				By matching	By matching	By matching	By matching	By matching	By matching	By matching	By matching			19	5	5	9.6	3.2	3.2	276.54	0	38.029	999500000	7	-4.34294e-08	1	0	0	O00763;F8W8T8;O00763-2;H7BYH5;F6QQI9;H0YGH5	O00763;F8W8T8;O00763-2;H7BYH5	Acetyl-CoA carboxylase 2;Biotin carboxylase	ACACB
25.5191	21.3249	22.4374	21.475	22.6702	21.4354	22.1599	23.4263														18	18	18	57.6	57.6	57.6	38.087	0	323.31	435210000000	268	-4.34294e-08	1	0	0	O43866	O43866	CD5 antigen-like	CD5L
22.3902	23.6107	23.452	20.6518	24.1864	23.262	22.6505	22.9272														5	5	5	25.1	25.1	25.1	32.903	0	246.85	9382700000	30	-4.34294e-08	1	0	0	O75636;O75636-2;Q5SSB9	O75636;O75636-2	Ficolin-3	FCN3
21.415	22.0153	24.9739	22.7324	24.0209	23.5178	22.6241	23.6386														4	4	4	10	10	10	83.266	0	31.614	561020000	6	-4.34294e-08	1	0	0	P00488;Q9NQP5;H0Y796;A6PVK5;F5H080	P00488;Q9NQP5;H0Y796;A6PVK5	Coagulation factor XIII A chain	F13A1
25.2132	21.1709	24.3642	23.2917	23.9749	23.0776	21.4713	22.9693														7	7	7	15.4	15.4	15.4	70.036	0	82.905	10103000000	31	-4.34294e-08	1	0	0	P00734;E9PIT3;CON__P00735	P00734;E9PIT3	Prothrombin;Activation peptide fragment 1;Activation peptide fragment 2;Thrombin light chain;Thrombin heavy chain	F2
24.6545	24.887	21.4661	20.8891	23.7767	23.6176	25.083	23.0227					By matching									21	9	9	64.9	42.5	42.5	39.029	0	323.31	46700000000	56	-4.34294e-08	1	0	0	P00739;P00739-2	P00739;P00739-2	Haptoglobin-related protein	HPR
23.9908	21.8051	25.8432	22.97	22.3605	22.5126	22.0966	23.3849						By MS/MS			By matching					12	12	12	23.8	23.8	23.8	90.568	0	314.25	7371100000	36	-4.34294e-08	1	0	0	P00747;Q68DS2;Q5TEH5;A6PVI2;CON__P06868	P00747	Plasminogen;Plasmin heavy chain A;Activation peptide;Angiostatin;Plasmin heavy chain A, short form;Plasmin light chain B	PLG
22.0955	23.7542	24.853	21.3704	24.0337	23.4818	23.2389	22.1531					By matching									16	16	16	44.8	44.8	44.8	52.602	0	323.31	26116000000	64	-4.34294e-08	1	0	0	P01008;Q8TCE1;CON__P41361	P01008;Q8TCE1	Antithrombin-III	SERPINC1
24.1862	21.9456	21.9706	21.6224	25.2674	23.3225	23.3674	22.5133					By matching				By matching	By matching				15	15	15	35.2	35.2	35.2	46.736	0	126.68	21722000000	69	-4.34294e-08	1	0	0	P01009;P01009-2;P01009-3;G3V2B9;G3V5R8;G3V387;G3V544	P01009;P01009-2;P01009-3	Alpha-1-antitrypsin;Short peptide from AAT	SERPINA1
23.1785	25.5726	22.1799	22.6467	23.073	24.248	21.7003	22.8101														4	4	3	49.1	49.1	49.1	11.788	0	293.31	40029000000	34	-4.34294e-08	1	0	0	P01598	P01598	Ig kappa chain V-I region EU
22.144	23.1486	23.9244	24.1188	24.1019	20.9973	23.3921	21.3981														4	4	3	37	37	37	11.84	0	323.31	68898000000	79	-4.34294e-08	1	0	0	P01610;P80362;P01600	P01610;P80362;P01600	Ig kappa chain V-I region WEA;Ig kappa chain V-I region WAT;Ig kappa chain V-I region Hau
23.0819	23.262	23.0916	21.8299	24.0464	24.0121	23.1656	23.0119														2	2	2	30.4	30.4	30.4	11.745	0	106.15	4544400000	13	-4.34294e-08	1	0	0	P01613	P01613	Ig kappa chain V-I region Ni
22.9087	22.0223	23.4221	20.5101	25.2295	23.2814	22.9659	19.5608														3	3	2	38.9	38.9	38.9	12.059	0	274.48	112070000000	58	-4.34294e-08	1	0	0	P01617;P01614;P06309	P01617;P01614;P06309	Ig kappa chain V-II region TEW;Ig kappa chain V-II region Cum;Ig kappa chain V-II region GM607
21.4295	24.3662	24.6154	23.9729	25.7768	25.2093	23.584	20.4433						By MS/MS	By MS/MS	By MS/MS	By MS/MS	By MS/MS	By MS/MS			6	6	1	71.6	71.6	20.2	11.775	0	323.31	362750000000	76	-4.34294e-08	1	0	0	P01620	P01620	Ig kappa chain V-III region SIE
21.7484	23.7872	23.598	25.1259	23.5763	24.567	24.1929	21.5976						By matching	By matching	By matching	By matching	By matching	By matching			6	1	0	62.4	11	0	11.746	0	108.62	1033800000	9	-4.34294e-08	1	0	0	P01623	P01623	Ig kappa chain V-III region WOL
22.7867	21.4069	22.6239	21.8786	25.1989	23.6826	21.146	23.3235										By matching	By matching			4	1	1	36.8	15.8	15.8	12.64	0	173.29	337620000000	29	-4.34294e-08	1	0	0	P01625;P06314	P01625;P06314	Ig kappa chain V-IV region Len;Ig kappa chain V-IV region B17
23.943	21.7991	23.6078	22.5718	24.5432	24.2752	23.4851	23.5761														2	2	2	23.2	23.2	23.2	11.896	0	94.703	17236000000	25	-4.34294e-08	1	0	0	P01700;P04208;P01712;P01709	P01700;P04208;P01712;P01709	Ig lambda chain V-I region HA;Ig lambda chain V-I region WAH;Ig lambda chain V-II region WIN;Ig lambda chain V-II region MGC
24.1176	23.9711	23.1281	21.2488	24.9753	22.3511	24.603	23.2168									By matching					2	2	2	14.4	14.4	14.4	11.453	0	15.54	1630300000	8	-4.34294e-08	1	0	0	P01702;P06316	P01702;P06316	Ig lambda chain V-I region NIG-64;Ig lambda chain V-I region BL2
24.2466	21.2762	25.139	21.9139	24.4411	24.2827	23.6275	22.779														4	3	2	42.1	36	26.3	12.141	0	264.64	42509000000	22	-4.34294e-08	1	0	0	P01763	P01763	Ig heavy chain V-III region WEA
23.2715	21.405	25.3605	21.2597	23.7787	23.2521	21.373	22.988														6	6	4	63.2	63.2	47.9	12.582	0	205.2	96834000000	37	-4.34294e-08	1	0	0	P01764	P01764	Ig heavy chain V-III region 23	IGHV3-23
25.475	22.7504	22.8713	22.8036	24.805	21.0769	21.4297	22.3149														2	2	2	16.5	16.5	16.5	12.32	0	135.56	7397400000	19	-4.34294e-08	1	0	0	P01780	P01780	Ig heavy chain V-III region JON
24.1784	22.4286	23.5492	23.0165	23.6925	22.847	24.0054	23.0608										By matching				5	4	4	42.2	36.2	36.2	11.771	0	323.31	68430000000	35	-4.34294e-08	1	0	0	P01781;P01782;P01762;P01772	P01781	Ig heavy chain V-III region GAL
22.4836	20.8276	24.0707	22.4588	24.8613	22.4235	23.0793	21.6305														11	11	11	22.3	22.3	22.3	83.283	0	140.95	8605000000	36	-4.34294e-08	1	0	0	P01833	P01833	Polymeric immunoglobulin receptor;Secretory component	PIGR
20.5584	19.2081	24.1843	24.8009	23.1948	22.9417	24.0304	22.1332					By matching		By matching		By matching	By matching	By matching			18	8	8	54.1	31.3	31.3	41.287	0	323.31	111910000000	109	-4.34294e-08	1	0	0	P01860	P01860	Ig gamma-3 chain C region	IGHG3
24.5307	22.1318	22.16	21.2431	26.2347	20.9092	23.9408	22.5415					By matching		By matching	By matching	By matching	By matching	By matching			14	7	7	56.9	31.2	31.2	35.94	0	110.67	83394000000	110	-4.34294e-08	1	0	0	P01861	P01861	Ig gamma-4 chain C region	IGHG4
24.3459	23.4095	22.1433	19.8917	25.7935	23.416	21.1587	21.4092					By matching						By matching			14	4	4	61.8	30.9	30.9	36.526	0	323.31	148610000000	73	-4.34294e-08	1	0	0	P01877	P01877	Ig alpha-2 chain C region	IGHA2
22.6551	21.9932	24.6572	21.3821	24.343	23.0557	25.3196	23.0012														6	6	6	27	27	27	30.777	0	146.66	3467200000	10	-4.34294e-08	1	0	0	P02647;F8W696	P02647;F8W696	Apolipoprotein A-I;Proapolipoprotein A-I;Truncated apolipoprotein A-I	APOA1
24.4952	25.7092	23.2265	21.7129	23.9835	23.0228	23.8359	21.9359				By matching		By matching					By matching			28	28	28	41.6	41.6	41.6	94.972	0	323.31	76775000000	130	-4.34294e-08	1	0	0	P02671;P02671-2;Q6NSD8;CON__P02672	P02671;P02671-2	Fibrinogen alpha chain;Fibrinopeptide A;Fibrinogen alpha chain	FGA
23.1976	23.3608	23.4569	23.3602	25.3801	23.496	22.8399	23.7916				By matching	By MS/MS	By MS/MS		By MS/MS	By MS/MS	By MS/MS	By MS/MS			31	31	31	67.2	67.2	67.2	55.928	0	323.31	79016000000	149	-4.34294e-08	1	0	0	P02675;B4E1D3;D6REL8;CON__P02676	P02675;B4E1D3;D6REL8	Fibrinogen beta chain;Fibrinopeptide B;Fibrinogen beta chain	FGB
22.6526	21.2806	23.7776	22.4907	25.0738	23.0103	21.5121	22.0891														22	22	22	52.3	52.3	52.3	51.511	0	323.31	79845000000	135	-4.34294e-08	1	0	0	P02679;P02679-2;C9JEU5;C9JC84;C9JPQ9;C9JU00	P02679;P02679-2;C9JEU5;C9JC84;C9JPQ9;C9JU00	Fibrinogen gamma chain	FGG
20.81	21.8265	23.9039	21.3787	23.065	23.0872	22.6808	22.6823						By matching								6	6	6	25.6	25.6	25.6	25.387	0	170.47	21040000000	49	-4.34294e-08	1	0	0	P02743	P02743	Serum amyloid P-component;Serum amyloid P-component(1-203)	APCS
23.2537	21.6606	24.2575	22.8781	23.6276	24.6569	22.8737	24.3709								By MS/MS						6	6	6	29.4	29.4	29.4	26.016	0	154.85	62730000000	47	-4.34294e-08	1	0	0	P02745;H0Y2W8	P02745	Complement C1q subcomponent subunit A	C1QA
23.5622	22.4293	24.5421	21.813	25.8115	22.161	23.4853	20.3513														7	7	7	37.1	37.1	37.1	25.773	0	157.81	35242000000	64	-4.34294e-08	1	0	0	P02747	P02747	Complement C1q subcomponent subunit C	C1QC
20.5137	22.0703	24.7109	22.4657	24.839	21.5296	23.1271	21.2081														3	3	3	13.3	13.3	13.3	38.298	0	61.267	1033900000	9	-4.34294e-08	1	0	0	P02749;CON__P17690	P02749	Beta-2-glycoprotein 1	APOH
22.9019	23.6329	21.4294	24.2546	24.6055	23.7821	21.889	21.017														10	10	10	32.1	32.1	32.1	38.999	0	323.31	19577000000	37	-4.34294e-08	1	0	0	P02760;B7Z8R6	P02760;B7Z8R6	Protein AMBP;Alpha-1-microglobulin;Inter-alpha-trypsin inhibitor light chain;Trypstatin	AMBP
24.0659	22.0899	21.6933	23.6167	24.3279	21.5756	22.3729	22.0461					By matching									4	4	4	50.3	50.3	50.3	15.887	0	107.5	5758400000	33	-4.34294e-08	1	0	0	P02766;F5H868;E7EW61	P02766;F5H868;E7EW61	Transthyretin	TTR
25.9904	22.743	22.5442	22.8201	23.8611	23.3401	21.5865	21.9599				By matching										30	30	30	56.1	56.1	56.1	67.033	0	323.31	326930000000	316	-4.34294e-08	1	0	0	P04003;A6PVY5;F2Z2V7;CON__Q28065	P04003	C4b-binding protein alpha chain	C4BPA
23.0145	25.2776	22.6985	22.9237	25.5261	22.0646	23.1078	20.4184										By matching				8	8	8	21.5	21.5	21.5	54.305	0	233.13	22487000000	47	-4.34294e-08	1	0	0	P04004;CON__Q3ZBS7	P04004	Vitronectin;Vitronectin V65 subunit;Vitronectin V10 subunit;Somatomedin-B	VTN
23.3075	23.3931	22.1798	22.3269	24.5595	25.5431	24.3001	24.0476							By matching							7	7	7	18.5	18.5	18.5	59.578	0	75.784	5328400000	24	-4.34294e-08	1	0	0	P04196	P04196	Histidine-rich glycoprotein	HRG
23.4169	22.9281	22.7211	23.1879	24.3011	21.9222	22.7231	22.5804						By matching					By matching			2	2	2	14.3	14.3	14.3	11.581	0	31.815	5079000000	12	-4.34294e-08	1	0	0	P04209	P04209	Ig lambda chain V-II region NIG-84
21.3486	24.0068	24.4964	23.0595	24.2438	23.8088	22.6178	20.6925					By matching	By matching	By matching	By matching	By matching	By matching	By matching			29	2	2	63.7	9.2	9.2	43.057	0	323.31	257210000000	339	-4.34294e-08	1	0	0	P04220	P04220	Ig mu heavy chain disease protein
22.2085	21.0406	23.8489	21.6948	25.5463	22.6778	23.3781	20.744										By matching				26	26	26	13.1	13.1	13.1	309.26	0	323.31	9887100000	66	-4.34294e-08	1	0	0	P04275	P04275	von Willebrand factor;von Willebrand antigen 2	VWF
21.9882	24.1418	23.1851	19.605	24.6328	20.6552	20.3132	20.6468														3	3	3	26.1	26.1	26.1	12.575	0	300.11	55331000000	30	-4.34294e-08	1	0	0	P04433	P04433	Ig kappa chain V-III region VG
24.3484	22.3435	22.5874	21.2683	25.9736	22.8648	21.7047	21.2897														2	1	1	15	15	15	14.707	0	21.853	10713000000	13	-4.34294e-08	1	0	0	P06310	P06310	Ig kappa chain V-II region RPMI 6410
22.9561	23.0166	21.7147	23.7708	24.6342	20.3755	22.3651	23.8285										By matching	By matching			5	5	1	29.8	29.8	22.3	13.38	0	249.16	116810000000	57	-4.34294e-08	1	0	0	P06312;P06313	P06312;P06313	Ig kappa chain V-IV region;Ig kappa chain V-IV region JI	IGKV4-1
23.238	21.8533	24.5239	22.3763	23.9459	23.3967	23.097	24.3751														24	24	24	36.8	36.8	36.8	501.31	0	323.31	57015000000	138	-4.34294e-08	1	0	0	P08519;Q16609	P08519	Apolipoprotein(a)	LPA
23.3942	19.5279	22.672	21.6911	22.8144	23.4351	23.6981	23.5012						By MS/MS				By MS/MS				32	32	32	35.5	35.5	35.5	139.09	0	323.31	33358000000	144	-4.34294e-08	1	0	0	P08603;F8WDX4;C9JYL1;P08603-2;Q5TFM2;Q02985;Q03591;F5H414;Q6NSD3;B1AKG0;Q02985-2	P08603	Complement factor H	CFH
22.3543	22.5323	23.7745	21.5497	24.9328	22.1566	22.7587	23.023						By MS/MS			By matching		By MS/MS			8	8	8	25.1	25.1	25.1	54.565	0	264.12	12163000000	28	-4.34294e-08	1	0	0	P08697;P08697-2;C9JPV4;C9JMH6;CON__P28800	P08697;P08697-2;C9JPV4;C9JMH6	Alpha-2-antiplasmin	SERPINF2
22.0324	21.617	22.4798	20.7869	24.0292	22.6016	22.9749	21.6448				By matching	By matching									10	2	2	89.6	24.5	24.5	11.237	0	189.83	327660000	6	-4.34294e-08	1	0	0	P0CG06	P0CG06	Ig lambda-3 chain C regions	IGLC3
22.079	21.717	23.1923	24.1003	25.344	22.6868	22.5614	21.9819														42	42	42	49.6	49.6	49.6	129.63	0	323.31	83119000000	134	-4.34294e-08	1	0	0	P11498;B4DN00;E9PRE7;E9PS68	P11498	Pyruvate carboxylase, mitochondrial	PC
24.2298	21.9107	23.7715	20.0321	24.4873	23.2419	22.6268	23.6307							By MS/MS	By matching	By matching	By MS/MS				6	6	6	9.6	9.6	9.6	106.46	0	92.713	10142000000	24	-4.34294e-08	1	0	0	P19823;Q5T985;Q5T987;CON__Q9TRI1	P19823;Q5T985	Inter-alpha-trypsin inhibitor heavy chain H2	ITIH2
22.1092	20.6161	22.5433	22.1319	24.0994	23.708	20.1965	23.2166				By matching					By matching					17	10	10	14.6	8.4	8.4	163.86	0	71.682	4619500000	21	-4.34294e-08	1	0	0	P20742;P20742-2	P20742;P20742-2	Pregnancy zone protein	PZP
22.7917	24.1351	24.0077	22.6093	25.3524	22.9423	22.5491	21.8482														4	4	4	20.6	20.6	20.6	28.357	0	92.93	8572100000	27	-4.34294e-08	1	0	0	P20851;P20851-2;Q5VVQ7;E7EQT9	P20851;P20851-2	C4b-binding protein beta chain	C4BPB
22.6816	23.4984	22.4007	21.6074	24.7462	21.7613	22.0284	21.2825					By matching	By matching	By matching			By matching	By matching			6	6	6	7.2	7.2	7.2	629.09	0	37.785	1932700000	10	-4.34294e-08	1	0	0	Q09666;Q8N274	Q09666	Neuroblast differentiation-associated protein AHNAK	AHNAK
22.5264	23.949	24.5924	22.4472	24.5736	25.5245	23.5762	23.5021									By matching					10	10	10	44.1	44.1	44.1	34.001	0	323.31	23443000000	32	-4.34294e-08	1	0	0	Q15485;Q15485-2	Q15485;Q15485-2	Ficolin-2	FCN2
23.4416	21.8649	23.3333	22.7395	24.5012	24.4724	22.178	21.7256														13	13	8	57.5	57.5	44.7	34.961	0	323.31	92470000000	94	-4.34294e-08	1	0	0	Q8WWA0	Q8WWA0	Intelectin-1	ITLN1
22.4479	22.9566	24.3076	22.6045	23.3655	21.6541	21.2827	22.0628														2	2	2	1.2	1.2	1.2	572.01	0	23.885	145140000	12	-4.34294e-08	1	0	0	Q9Y6R7	Q9Y6R7	IgGFc-binding protein	FCGBP

## Sheet: Non-imputed
LFQ intensity E1	LFQ intensity E2	LFQ intensity E3	LFQ intensity E4	LFQ intensity N1	LFQ intensity N2	LFQ intensity N3	LFQ intensity N4	C: Only identified by site	C: Reverse	C: Potential contaminant	C: Identification type E1	C: Identification type E2	C: Identification type E3	C: Identification type E4	C: Identification type N1	C: Identification type N2	C: Identification type N3	C: Identification type N4	C: Student's T-test Significant N_EN_vs_E_	C: Student's T-test significant	N: Peptides	N: Razor + unique peptides	N: Unique peptides	N: Sequence coverage [%]	N: Unique + razor sequence coverage [%]	N: Unique sequence coverage [%]	N: Mol. weight [kDa]	N: Q-value	N: Score	N: Intensity	N: MS/MS count	N: -Log Student's T-test p-value N_EN_vs_E_	N: Student's T-test q-value N_EN_vs_E_	N: Student's T-test Difference N_EN_vs_E_	N: Student's T-test Test statistic N_EN_vs_E_	T: Protein IDs	T: Majority protein IDs	T: Protein names	T: Gene names
28.2951	28.4462	29.4301	29.8416	30.219	30.1014	29.7997	28.928				By MS/MS	By MS/MS	By MS/MS	By MS/MS	By MS/MS	By MS/MS	By MS/MS	By MS/MS			6	6	6	13.9	13.9	13.9	59.75	0	296.03	10914000000	59	0.790582	0.513444	0.75877	0.514105	P25705;A8K092	P25705;A8K092	ATP synthase subunit alpha, mitochondrial	ATP5A1
NaN	NaN	NaN	22.0879	NaN	21.8416	22.0432	22.0317						By MS/MS	By MS/MS		By MS/MS	By MS/MS	By matching			1	1	1	1.6	1.6	1.6	113.37	0.0054496	9.5646	18812000	2	0.0318771	0.948602	-0.0682788	-0.039302	Q8WWM7;H3BUF6;Q8WWM7-6;Q8WWM7-5;Q8WWM7-4;A8K1R6;Q8WWM7-2;Q63ZY4;Q8WWM7-3	Q8WWM7;H3BUF6;Q8WWM7-6;Q8WWM7-5;Q8WWM7-4;A8K1R6;Q8WWM7-2;Q63ZY4;Q8WWM7-3	Ataxin-2-like protein	ATXN2L
NaN	25.1751	NaN	NaN	28.93	NaN	NaN	25.8715				By matching	By MS/MS	By MS/MS	By matching	By MS/MS	By MS/MS	By MS/MS	By MS/MS			3	3	3	12.5	12.5	12.5	29.225	0	57.8	752000000	13	0.350826	0.515314	1.45308	0.522431	P18124;A8MUD9	P18124;A8MUD9	60S ribosomal protein L7	RPL7
NaN	NaN	26.8303	NaN	NaN	NaN	26.7406	25.6977					By matching	By matching				By matching	By MS/MS			9	9	9	13.9	13.9	13.9	116.44	0	162.67	2714000000	15	0.168926	0.714087	0.796676	0.281986	B0I1T2;B0I1T2-4;B0I1T2-3	B0I1T2	Unconventional myosin-Ig;Minor histocompatibility antigen HA-2	MYO1G
NaN	NaN	NaN	NaN	NaN	NaN	NaN	NaN											By matching			47	47	1	41.1	41.1	0.7	192.84	0	323.31	99612000000	181	-4.34294e-08	1	0	0	B0V2C8;F8VZD8;B0UZ83;Q5JNX2;P0C0L5;P0C0L4;F8VW91;F8VSI2;A6H8M8;CON__P01030;CON__ENSEMBL:ENSBTAP00000007350	B0V2C8;F8VZD8;B0UZ83;Q5JNX2;P0C0L5;P0C0L4;F8VW91;F8VSI2;A6H8M8	Complement C4-A;Complement C4 beta chain;Complement C4-A alpha chain;C4a anaphylatoxin;C4b-A;C4d-A;Complement C4 gamma chain;Complement C4-B;Complement C4 beta chain;Complement C4-B alpha chain;C4a anaphylatoxin;C4b-B;C4d-B;Complement C4 gamma chain	C4A;C4B
28.5886	NaN	29.3392	29.153	NaN	28.9315	28.4307	27.6223				By MS/MS	By MS/MS	By MS/MS	By MS/MS	By MS/MS	By MS/MS	By MS/MS	By MS/MS			5	5	5	30.2	30.2	30.2	21.429	0	117.54	4556700000	38	0.0554351	0.916738	0.327011	0.106211	P15153;B1AH77;B1AH80;B1AH78;P63000;P63000-2;P60763	P15153;B1AH77;B1AH80;B1AH78;P63000;P63000-2	Ras-related C3 botulinum toxin substrate 2;Ras-related C3 botulinum toxin substrate 1	RAC2;RAC1
NaN	27.0313	30.5323	28.6789	30.6637	30.6924	31.1279	30.3804					By matching	By MS/MS	By MS/MS	By MS/MS	By MS/MS	By MS/MS	By MS/MS			18	18	18	25.6	25.6	25.6	90.583	0	323.31	14359000000	62	1.19461	0.139833	3.14908	1.31828	Q00839;Q00839-2;B3KX72;Q5RI18	Q00839;Q00839-2;B3KX72	Heterogeneous nuclear ribonucleoprotein U	HNRNPU
NaN	NaN	NaN	NaN	NaN	NaN	29.3626	28.8542						By matching				By MS/MS	By MS/MS			5	5	5	16.9	16.9	16.9	38.395	0	34.723	3442200000	8	0.61896	0.3506	2.43583	0.848745	Q66PJ3;Q66PJ3-2;Q66PJ3-3;F5GYV5;H7BZV4;F8WCT1;B3V0L1;Q66PJ3-4;F5H7X4;F8WEP2;Q66PJ3-5	Q66PJ3;Q66PJ3-2;Q66PJ3-3;F5GYV5;H7BZV4;F8WCT1;B3V0L1;Q66PJ3-4;F5H7X4	ADP-ribosylation factor-like protein 6-interacting protein 4	ARL6IP4
NaN	NaN	NaN	28.1976	NaN	28.3233	NaN	27.6689				By MS/MS	By MS/MS	By matching	By MS/MS	By matching	By matching	By matching	By MS/MS			3	2	2	12.9	7.4	7.4	38.58	0	12.494	1550900000	6	0.315174	0.510595	1.56391	0.504977	Q15366;Q15366-4;Q15366-5;B4DRD7;Q15366-2;G3V0E8;B4DXP5;F8VXH9;H3BRU6;Q15366-3;B4DLC0;F8VZX2;F8W0G4;F8VRG9;F8W1G6;F8VWQ4;P57721-4;E9PFP8;H9KV40;P57721;P57721-5;P57721-3;P57721-2;H3BND9	Q15366;Q15366-4;Q15366-5;B4DRD7;Q15366-2;G3V0E8;B4DXP5;F8VXH9;H3BRU6;Q15366-3;B4DLC0;F8VZX2;F8W0G4;F8VRG9;F8W1G6;F8VWQ4;P57721-4;E9PFP8;H9KV40;P57721;P57721-5;P57721-3;P57721-2	Poly(rC)-binding protein 2;Poly(rC)-binding protein 3	PCBP2;PCBP3
26.926	27.9076	28.9926	28.0858	30.6679	30.6874	30.6287	30.0443				By MS/MS	By MS/MS	By MS/MS	By MS/MS	By MS/MS	By MS/MS	By MS/MS	By MS/MS			13	13	13	48.9	48.9	48.9	20.762	0	323.31	26300000000	116	2.86329	0.0608889	2.52904	1.74306	Q02543;B4DM74	Q02543;B4DM74	60S ribosomal protein L18a	RPL18A
NaN	NaN	28.2238	NaN	28.0113	27.6024	28.7962	27.5491						By MS/MS		By matching	By MS/MS	By MS/MS	By MS/MS			6	6	6	29	29	29	27.569	0	98.683	2750200000	24	1.35827	0.08	4.57922	1.63556	Q9NP64;E7EPF0;Q9NP64-2;B4DY38	Q9NP64;E7EPF0;Q9NP64-2;B4DY38	Nucleolar protein of 40 kDa	ZCCHC17
29.6124	30.746	29.4978	29.9929	30.5954	30.0971	29.9351	29.5893				By MS/MS	By MS/MS	By MS/MS	By MS/MS	By MS/MS	By MS/MS	By MS/MS	By MS/MS			6	6	6	36.1	36.1	36.1	24.423	0	152.22	10044000000	35	0.0957662	0.918945	0.091948	0.0680596	P62826;B5MDF5;F5H018;H0YFC6;B4DV51	P62826;B5MDF5;F5H018;H0YFC6	GTP-binding nuclear protein Ran	RAN
NaN	NaN	NaN	NaN	NaN	NaN	NaN	NaN														8	8	8	14.6	14.6	14.6	101.39	0	76.298	4154500000	16	-4.34294e-08	1	0	0	P19827;F5H7E1;B7Z549;F5H165;F5H7Y8;F8WAS2;H7C0N0;CON__Q0VCM5	P19827;F5H7E1;B7Z549;F5H165;F5H7Y8	Inter-alpha-trypsin inhibitor heavy chain H1	ITIH1
NaN	NaN	NaN	NaN	NaN	28.406	28.3869	NaN						By MS/MS	By matching		By matching	By MS/MS	By MS/MS			3	3	3	14.9	14.9	14.9	23.432	0	18.764	2432200000	10	0.586009	0.339619	2.58791	0.840786	P50914;E7EPB3;B7Z6S8	P50914;E7EPB3;B7Z6S8	60S ribosomal protein L14	RPL14
NaN	NaN	NaN	NaN	NaN	NaN	NaN	NaN				By matching	By matching									10	4	4	46.7	25.2	25.2	23.063	0	44.248	77658000000	35	-4.34294e-08	1	0	0	B9A064;P0CG04	B9A064;P0CG04	Immunoglobulin lambda-like polypeptide 5;Ig lambda-1 chain C regions	IGLL5;IGLC1
NaN	NaN	NaN	27.8943	NaN	29.3671	29.0953	28.5283						By MS/MS	By MS/MS	By MS/MS	By MS/MS	By MS/MS	By MS/MS			3	3	3	21.2	21.2	21.2	15.747	0	68.658	3605800000	18	1.3578	0.0933333	3.63213	1.49593	P46779;H0YLP6;H0YMF4;H0YKD8;C9JB50;G5E9L2;P46779-2;E9PB24	P46779;H0YLP6;H0YMF4;H0YKD8;C9JB50;G5E9L2;P46779-2;E9PB24	60S ribosomal protein L28	RPL28
NaN	NaN	NaN	NaN	NaN	NaN	NaN	NaN														3	3	3	10.7	10.7	10.7	24.158	0	38.68	955910000	6	-4.34294e-08	1	0	0	C9JF17;P05090	C9JF17;P05090	Apolipoprotein D	APOD
NaN	NaN	NaN	NaN	NaN	NaN	28.5962	27.959							By MS/MS		By matching	By MS/MS	By MS/MS			5	5	5	29.3	29.3	29.3	17.779	0	35.963	5400000000	12	0.810989	0.271333	2.83465	1.03432	P83731;C9JXB8;C9JNW5	P83731;C9JXB8;C9JNW5	60S ribosomal protein L24	RPL24
NaN	NaN	NaN	NaN	NaN	NaN	NaN	NaN														10	10	10	39.5	39.5	39.5	26.721	0	265.94	58542000000	101	-4.34294e-08	1	0	0	P02746;D6R934;D6RA08;D6RGJ1	P02746;D6R934;D6RA08	Complement C1q subcomponent subunit B	C1QB
NaN	NaN	NaN	NaN	NaN	NaN	NaN	NaN														10	10	10	59.1	59.1	59.1	18.098	0	323.31	146260000000	82	-4.34294e-08	1	0	0	P01591;D6RD17;D6RHJ6;C9JA05	P01591;D6RD17;D6RHJ6	Immunoglobulin J chain	IGJ;JCHAIN
25.3634	24.7267	26.8277	NaN	28.1645	29.0113	28.1318	27.3748				By MS/MS	By MS/MS	By MS/MS	By matching	By MS/MS	By MS/MS	By MS/MS	By MS/MS			5	5	5	24	24	24	24.146	0	311.71	2948800000	32	1.84089	0.076	3.3434	1.68671	P61313;E7EQV9;E7ENU7;E7EX53;Q642I1;E7ERA2	P61313;E7EQV9;E7ENU7	60S ribosomal protein L15;Ribosomal protein L15	RPL15
NaN	28.3849	30.6719	28.9182	28.2141	30.0974	30.4472	30.0367				By matching	By matching	By MS/MS	By MS/MS	By MS/MS	By MS/MS	By MS/MS	By MS/MS			14	14	14	35.8	35.8	35.8	47.697	0	323.31	28033000000	86	0.517859	0.405917	2.1772	0.741824	P36578;E7EWF1;H3BM89;B4DMJ2;H3BTP7;H3BU31;B4DP82	P36578;E7EWF1;H3BM89;B4DMJ2	60S ribosomal protein L4	RPL4
NaN	NaN	24.8146	25.0999	NaN	24.534	24.4261	26.3496				By matching		By MS/MS	By MS/MS		By MS/MS	By MS/MS	By MS/MS			6	6	6	25.6	25.6	25.6	60.54	0	100.47	288260000	37	0.695584	0.415378	1.61945	0.760547	E9PBV3;Q6UWP8	E9PBV3	Suprabasin	SBSN
29.785	29.842	28.7608	29.9133	29.613	28.6295	29.0519	28.4937				By MS/MS	By MS/MS	By MS/MS	By MS/MS	By MS/MS	By MS/MS	By MS/MS	By MS/MS			4	4	4	40.4	40.4	40.4	18.502	0	184.79	4216600000	16	0.849113	0.566909	-0.628212	-0.458139	P23528;G3V1A4;E9PK25;E9PP50;E9PLJ3;E9PQB7;Q9Y281;E9PS23;G3V5P4	P23528;G3V1A4;E9PK25;E9PP50;E9PLJ3;E9PQB7	Cofilin-1	CFL1
NaN	NaN	NaN	NaN	NaN	NaN	NaN	NaN				By matching		By MS/MS	By MS/MS	By MS/MS	By matching	By MS/MS	By MS/MS			5	5	5	31.1	31.1	31.1	16.561	0	50.037	6883000000	18	-4.34294e-08	1	0	0	P46776;E9PLL6;E9PJD9;E9PLX7	P46776;E9PLL6;E9PJD9	60S ribosomal protein L27a	RPL27A
NaN	NaN	23.2627	23.4198	NaN	NaN	NaN	NaN						By MS/MS	By MS/MS				By matching			4	4	4	2.2	2.2	2.2	358.69	0	49.047	185880000	9	0.556665	0.535474	0.806035	0.481191	P46013;P46013-2;F5H4V4	P46013;P46013-2;F5H4V4	Antigen KI-67	MKI67
25.7602	NaN	26.3963	26.0527	NaN	NaN	26.4075	26.2292				By matching	By matching	By MS/MS	By matching	By matching	By matching	By MS/MS	By MS/MS			6	6	6	12.2	12.2	12.2	81.307	0	38.352	1831100000	5	0.303251	0.624099	-0.900849	-0.400788	P33993;F5H776;F5H4S2;A4D2A2;P33993-2;C9J8M6	P33993;F5H776;F5H4S2;A4D2A2;P33993-2	DNA replication licensing factor MCM7	MCM7
34.0623	34.9229	34.4232	33.5592	NaN	NaN	34.552	33.3021				By MS/MS	By MS/MS	By MS/MS	By MS/MS	By MS/MS	By MS/MS	By MS/MS	By MS/MS			1	1	1	1.9	1.9	1.9	76.872	0.0048309	6.8153	279620000000	46	0.921899	0.132364	-5.20124	-1.34463	Q9Y2J0;G3V1Y0;F8VP47;Q9Y2J0-2	Q9Y2J0;G3V1Y0;F8VP47;Q9Y2J0-2	Rabphilin-3A	RPH3A
NaN	NaN	NaN	NaN	NaN	NaN	NaN	26.1952						By matching					By matching			6	6	6	4.9	4.9	4.9	242.98	0	55.122	2018000000	9	0.603207	0.4165	1.45932	0.68057	P27708;F8VPD4;H7BZB3	P27708;F8VPD4	CAD protein;Glutamine-dependent carbamoyl-phosphate synthase;Aspartate carbamoyltransferase;Dihydroorotase	CAD
31.3221	32.2362	31.9355	31.7844	30.0407	30.6671	31.7674	31.731				By MS/MS	By MS/MS	By MS/MS	By MS/MS	By MS/MS	By MS/MS	By MS/MS	By MS/MS			18	18	4	46.4	46.4	16	49.67	0	323.31	124710000000	152	0.827722	0.51942	-0.767996	-0.524726	P07437;Q5JP53;F8VYX6;F8VW92;F8VUJ7;Q5ST81;E7EWR1;Q9BVA1;Q13885;F5H894;E9PBJ4;G3V5W4;G3V2R8;G3V3R4;G3V2N6	P07437;Q5JP53;F8VYX6;F8VW92;F8VUJ7;Q5ST81;E7EWR1;Q9BVA1;Q13885;F5H894	Tubulin beta chain;Tubulin beta-2B chain;Tubulin beta-2A chain	TUBB;TUBB2B;TUBB2A
NaN	28.4542	28.5224	NaN	NaN	NaN	NaN	26.8248				By matching	By MS/MS	By MS/MS	By MS/MS		By MS/MS	By MS/MS	By MS/MS			3	3	3	11.8	11.8	11.8	32.728	0	18.801	1557200000	9	0.22941	0.650265	-1.05715	-0.370142	Q02878;F8W181;F8VR69;F8VZ45	Q02878;F8W181;F8VR69;F8VZ45	60S ribosomal protein L6	RPL6
32.1749	NaN	NaN	31.6009	32.0455	28.8893	30.9229	30.0936				By MS/MS	By MS/MS		By MS/MS	By MS/MS	By MS/MS	By MS/MS	By MS/MS			1	1	1	1.1	1.1	1.1	131.12	0.006993	6.3823	40541000000	13	0.543204	0.360526	3.30474	0.864206	P35228;F8WEM3;P35228-2	P35228;F8WEM3;P35228-2	Nitric oxide synthase, inducible	NOS2
NaN	NaN	NaN	NaN	NaN	28.7426	28.6058	27.9385				By matching	By MS/MS	By MS/MS	By matching	By MS/MS	By MS/MS	By MS/MS	By MS/MS	+	N_E	3	3	3	16.9	16.9	16.9	18.565	0	148.33	3657200000	22	3.10532	0.032	5.42182	2.90101	P46778;G3V1B3	P46778;G3V1B3	60S ribosomal protein L21	RPL21
NaN	21.6528	NaN	NaN	NaN	23.9926	NaN	NaN				By MS/MS	By MS/MS	By matching			By matching	By matching	By matching			67	67	60	61.6	61.6	55.4	163.29	0	323.31	560490000000	615	0.77318	0.40237	1.29446	0.708496	P01023;H0YGH4;H0YFH1;H0YGH6;CON__ENSEMBL:ENSBTAP00000024146;F8W7L3	P01023;H0YGH4	Alpha-2-macroglobulin	A2M
NaN	NaN	29.2333	30.9369	31.4764	30.8659	31.108	29.2181				By matching		By MS/MS	By MS/MS	By MS/MS	By MS/MS	By MS/MS	By MS/MS			4	4	4	9.8	9.8	9.8	56.559	0	77.651	10405000000	30	0.931133	0.144174	4.77466	1.32232	P06576;H0YH81;F8W0P7;F8W079;F8VPV9;H0YI37	P06576;H0YH81;F8W0P7;F8W079;F8VPV9;H0YI37	ATP synthase subunit beta, mitochondrial;ATP synthase subunit beta	ATP5B
27.3809	29.3624	27.421	27.7	NaN	NaN	NaN	NaN				By MS/MS	By MS/MS	By matching	By MS/MS				By matching	+	N_E	2	2	2	19.3	19.3	19.3	20.363	0	21.209	977580000	4	2.01927	0.032	-4.20323	-1.98045	Q96AZ6;H3BLY5;H0YMM4;Q96AZ6-2	Q96AZ6;H3BLY5;H0YMM4;Q96AZ6-2	Interferon-stimulated gene 20 kDa protein	ISG20
NaN	NaN	24.6243	24.4493	NaN	24.3206	24.4743	24.1043						By MS/MS	By MS/MS		By MS/MS	By MS/MS	By MS/MS			3	3	3	7.3	7.3	7.3	48.442	0	16.115	54921000	4	0.116277	0.925962	-0.112877	-0.0829369	P22695;H3BSJ9;H3BRG4	P22695;H3BSJ9;H3BRG4	Cytochrome b-c1 complex subunit 2, mitochondrial	UQCRC2
33.5216	33.4688	33.4654	33.6219	33.001	33.5952	33.2285	32.7664				By MS/MS	By MS/MS	By MS/MS	By MS/MS	By MS/MS	By MS/MS	By MS/MS	By MS/MS			12	12	12	70.9	70.9	70.9	24.636	0	323.31	99844000000	148	1.0716	0.703126	-0.371639	-0.314891	P22061;H7BY58;P22061-2;B7Z972;F8WDT3;F8WAV5;F8WAX2;C9J0F2;H7C4X2	P22061;H7BY58;P22061-2;B7Z972	Protein-L-isoaspartate(D-aspartate) O-methyltransferase;Protein-L-isoaspartate O-methyltransferase	PCMT1
NaN	NaN	NaN	NaN	NaN	NaN	NaN	25.6497					By MS/MS		By matching		By matching	By matching	By MS/MS			3	3	3	6.6	6.6	6.6	73.243	0	86.297	614440000	8	0.628634	0.477587	1.07045	0.59097	O00571;O00571-2;B4DLU5;O15523;B4E132;B4DXX7	O00571;O00571-2;B4DLU5	ATP-dependent RNA helicase DDX3X	DDX3X
NaN	NaN	NaN	NaN	NaN	NaN	NaN	NaN				By matching	By matching	By matching	By matching	By matching	By matching	By matching	By matching			19	5	5	9.6	3.2	3.2	276.54	0	38.029	999500000	7	-4.34294e-08	1	0	0	O00763;F8W8T8;O00763-2;H7BYH5;F6QQI9;H0YGH5	O00763;F8W8T8;O00763-2;H7BYH5	Acetyl-CoA carboxylase 2;Biotin carboxylase	ACACB
NaN	NaN	NaN	NaN	NaN	NaN	NaN	NaN														18	18	18	57.6	57.6	57.6	38.087	0	323.31	435210000000	268	-4.34294e-08	1	0	0	O43866	O43866	CD5 antigen-like	CD5L
NaN	NaN	NaN	NaN	NaN	NaN	NaN	NaN														5	5	5	25.1	25.1	25.1	32.903	0	246.85	9382700000	30	-4.34294e-08	1	0	0	O75636;O75636-2;Q5SSB9	O75636;O75636-2	Ficolin-3	FCN3
NaN	NaN	NaN	NaN	NaN	NaN	27.4068	26.3771						By MS/MS	By MS/MS		By MS/MS	By MS/MS	By MS/MS			1	1	1	3.1	3.1	3.1	46.659	0	258.74	549700000	19	1.62163	0.0988235	2.98907	1.49814	O75874	O75874	Isocitrate dehydrogenase [NADP] cytoplasmic	IDH1
NaN	NaN	NaN	NaN	NaN	NaN	NaN	NaN														4	4	4	10	10	10	83.266	0	31.614	561020000	6	-4.34294e-08	1	0	0	P00488;Q9NQP5;H0Y796;A6PVK5;F5H080	P00488;Q9NQP5;H0Y796;A6PVK5	Coagulation factor XIII A chain	F13A1
NaN	NaN	NaN	NaN	NaN	NaN	NaN	NaN														7	7	7	15.4	15.4	15.4	70.036	0	82.905	10103000000	31	-4.34294e-08	1	0	0	P00734;E9PIT3;CON__P00735	P00734;E9PIT3	Prothrombin;Activation peptide fragment 1;Activation peptide fragment 2;Thrombin light chain;Thrombin heavy chain	F2
NaN	23.126	NaN	NaN	NaN	NaN	NaN	NaN					By MS/MS									24	24	12	61.1	61.1	41.9	45.205	0	323.31	401120000000	336	0.325361	0.698637	0.494309	0.300426	P00738;Q0VAC5;I3L0D3;H3BS21;H0Y300;H3BMJ7	P00738;Q0VAC5;I3L0D3;H3BS21	Haptoglobin;Haptoglobin alpha chain;Haptoglobin beta chain	HP
NaN	NaN	NaN	NaN	NaN	NaN	NaN	NaN					By matching									21	9	9	64.9	42.5	42.5	39.029	0	323.31	46700000000	56	-4.34294e-08	1	0	0	P00739;P00739-2	P00739;P00739-2	Haptoglobin-related protein	HPR
NaN	NaN	NaN	NaN	NaN	NaN	NaN	NaN						By MS/MS			By matching					12	12	12	23.8	23.8	23.8	90.568	0	314.25	7371100000	36	-4.34294e-08	1	0	0	P00747;Q68DS2;Q5TEH5;A6PVI2;CON__P06868	P00747	Plasminogen;Plasmin heavy chain A;Activation peptide;Angiostatin;Plasmin heavy chain A, short form;Plasmin light chain B	PLG
NaN	NaN	NaN	NaN	NaN	NaN	NaN	NaN					By matching									16	16	16	44.8	44.8	44.8	52.602	0	323.31	26116000000	64	-4.34294e-08	1	0	0	P01008;Q8TCE1;CON__P41361	P01008;Q8TCE1	Antithrombin-III	SERPINC1
NaN	NaN	NaN	NaN	NaN	NaN	NaN	NaN					By matching				By matching	By matching				15	15	15	35.2	35.2	35.2	46.736	0	126.68	21722000000	69	-4.34294e-08	1	0	0	P01009;P01009-2;P01009-3;G3V2B9;G3V5R8;G3V387;G3V544	P01009;P01009-2;P01009-3	Alpha-1-antitrypsin;Short peptide from AAT	SERPINA1
NaN	NaN	28.0247	NaN	NaN	27.536	NaN	NaN					By matching	By MS/MS			By MS/MS	By matching	By MS/MS			89	89	81	67.1	67.1	63.6	187.15	0	323.31	295450000000	573	0.00485869	0.9816	-0.0262942	-0.00936041	P01024;B4E216	P01024;B4E216	Complement C3;Complement C3 beta chain;C3-beta-c;Complement C3 alpha chain;C3a anaphylatoxin;Acylation stimulating protein;Complement C3b alpha chain;Complement C3c alpha chain fragment 1;Complement C3dg fragment;Complement C3g fragment;Complement C3d fragment;Complement C3f fragment;Complement C3c alpha chain fragment 2	C3
NaN	NaN	NaN	NaN	NaN	NaN	NaN	NaN														4	4	3	49.1	49.1	49.1	11.788	0	293.31	40029000000	34	-4.34294e-08	1	0	0	P01598	P01598	Ig kappa chain V-I region EU
NaN	NaN	NaN	NaN	NaN	NaN	NaN	NaN														4	4	3	37	37	37	11.84	0	323.31	68898000000	79	-4.34294e-08	1	0	0	P01610;P80362;P01600	P01610;P80362;P01600	Ig kappa chain V-I region WEA;Ig kappa chain V-I region WAT;Ig kappa chain V-I region Hau
NaN	NaN	NaN	NaN	NaN	NaN	NaN	NaN														2	2	2	30.4	30.4	30.4	11.745	0	106.15	4544400000	13	-4.34294e-08	1	0	0	P01613	P01613	Ig kappa chain V-I region Ni
NaN	NaN	NaN	NaN	NaN	NaN	NaN	NaN														3	3	2	38.9	38.9	38.9	12.059	0	274.48	112070000000	58	-4.34294e-08	1	0	0	P01617;P01614;P06309	P01617;P01614;P06309	Ig kappa chain V-II region TEW;Ig kappa chain V-II region Cum;Ig kappa chain V-II region GM607
NaN	NaN	NaN	NaN	NaN	NaN	NaN	NaN						By MS/MS	By MS/MS	By MS/MS	By MS/MS	By MS/MS	By MS/MS			6	6	1	71.6	71.6	20.2	11.775	0	323.31	362750000000	76	-4.34294e-08	1	0	0	P01620	P01620	Ig kappa chain V-III region SIE
NaN	NaN	NaN	NaN	NaN	NaN	NaN	NaN						By matching	By matching	By matching	By matching	By matching	By matching			6	1	0	62.4	11	0	11.746	0	108.62	1033800000	9	-4.34294e-08	1	0	0	P01623	P01623	Ig kappa chain V-III region WOL
NaN	NaN	NaN	NaN	NaN	NaN	NaN	NaN										By matching	By matching			4	1	1	36.8	15.8	15.8	12.64	0	173.29	337620000000	29	-4.34294e-08	1	0	0	P01625;P06314	P01625;P06314	Ig kappa chain V-IV region Len;Ig kappa chain V-IV region B17
NaN	NaN	NaN	NaN	NaN	NaN	NaN	NaN														2	2	2	23.2	23.2	23.2	11.896	0	94.703	17236000000	25	-4.34294e-08	1	0	0	P01700;P04208;P01712;P01709	P01700;P04208;P01712;P01709	Ig lambda chain V-I region HA;Ig lambda chain V-I region WAH;Ig lambda chain V-II region WIN;Ig lambda chain V-II region MGC
NaN	NaN	NaN	NaN	NaN	NaN	NaN	NaN									By matching					2	2	2	14.4	14.4	14.4	11.453	0	15.54	1630300000	8	-4.34294e-08	1	0	0	P01702;P06316	P01702;P06316	Ig lambda chain V-I region NIG-64;Ig lambda chain V-I region BL2
NaN	NaN	NaN	NaN	NaN	NaN	NaN	NaN														4	3	2	42.1	36	26.3	12.141	0	264.64	42509000000	22	-4.34294e-08	1	0	0	P01763	P01763	Ig heavy chain V-III region WEA
NaN	NaN	NaN	NaN	NaN	NaN	NaN	NaN														6	6	4	63.2	63.2	47.9	12.582	0	205.2	96834000000	37	-4.34294e-08	1	0	0	P01764	P01764	Ig heavy chain V-III region 23	IGHV3-23
NaN	NaN	NaN	NaN	NaN	NaN	NaN	NaN														2	2	2	16.5	16.5	16.5	12.32	0	135.56	7397400000	19	-4.34294e-08	1	0	0	P01780	P01780	Ig heavy chain V-III region JON
NaN	NaN	NaN	NaN	NaN	NaN	NaN	NaN										By matching				5	4	4	42.2	36.2	36.2	11.771	0	323.31	68430000000	35	-4.34294e-08	1	0	0	P01781;P01782;P01762;P01772	P01781	Ig heavy chain V-III region GAL
NaN	NaN	NaN	NaN	NaN	NaN	NaN	NaN														11	11	11	22.3	22.3	22.3	83.283	0	140.95	8605000000	36	-4.34294e-08	1	0	0	P01833	P01833	Polymeric immunoglobulin receptor;Secretory component	PIGR
NaN	24.9832	NaN	23.1636	24.1907	25.5372	NaN	22.2223					By MS/MS	By matching	By matching	By matching	By matching	By matching	By MS/MS			12	12	12	93.4	93.4	93.4	11.609	0	323.31	5944000000000	683	0.296727	0.678667	0.668321	0.344009	P01834	P01834	Ig kappa chain C region	IGKC
NaN	24.8844	NaN	21.3315	NaN	22.3267	21.2301	20.8796				By matching	By MS/MS	By matching	By matching		By MS/MS	By matching	By matching			21	15	10	70	55.8	40.9	36.105	0	323.31	1692300000000	367	0.0813559	0.892752	-0.327617	-0.133521	P01857	P01857	Ig gamma-1 chain C region	IGHG1
NaN	23.6752	NaN	19.6923	NaN	22.9056	20.7792	21.1683					By MS/MS		By matching	By matching	By matching	By MS/MS	By MS/MS			23	23	13	71.8	71.8	46.6	35.9	0	323.31	5455000000000	1108	0.0437249	0.923339	-0.16175	-0.0706711	P01859	P01859	Ig gamma-2 chain C region	IGHG2
NaN	NaN	NaN	NaN	NaN	NaN	NaN	NaN					By matching		By matching		By matching	By matching	By matching			18	8	8	54.1	31.3	31.3	41.287	0	323.31	111910000000	109	-4.34294e-08	1	0	0	P01860	P01860	Ig gamma-3 chain C region	IGHG3
NaN	NaN	NaN	NaN	NaN	NaN	NaN	NaN					By matching		By matching	By matching	By matching	By matching	By matching			14	7	7	56.9	31.2	31.2	35.94	0	110.67	83394000000	110	-4.34294e-08	1	0	0	P01861	P01861	Ig gamma-4 chain C region	IGHG4
NaN	NaN	NaN	23.8102	NaN	22.4263	22.7322	24.2772					By MS/MS	By matching	By MS/MS	By MS/MS	By MS/MS	By MS/MS	By MS/MS			42	42	15	64.2	64.2	24.8	49.306	0	323.31	6056600000000	1232	0.225768	0.703021	-0.554935	-0.27917	P01871;P01871-2	P01871;P01871-2	Ig mu chain C region	IGHM
NaN	NaN	NaN	NaN	NaN	NaN	NaN	24.2686					By matching						By matching			16	16	6	52.7	52.7	25.5	37.654	0	323.31	1567200000000	257	0.464176	0.533672	1.0812	0.527071	P01876	P01876	Ig alpha-1 chain C region	IGHA1
NaN	NaN	NaN	NaN	NaN	NaN	NaN	NaN					By matching						By matching			14	4	4	61.8	30.9	30.9	36.526	0	323.31	148610000000	73	-4.34294e-08	1	0	0	P01877	P01877	Ig alpha-2 chain C region	IGHA2
NaN	NaN	NaN	NaN	NaN	NaN	NaN	NaN														6	6	6	27	27	27	30.777	0	146.66	3467200000	10	-4.34294e-08	1	0	0	P02647;F8W696	P02647;F8W696	Apolipoprotein A-I;Proapolipoprotein A-I;Truncated apolipoprotein A-I	APOA1
NaN	NaN	NaN	NaN	NaN	NaN	NaN	NaN				By matching		By matching					By matching			28	28	28	41.6	41.6	41.6	94.972	0	323.31	76775000000	130	-4.34294e-08	1	0	0	P02671;P02671-2;Q6NSD8;CON__P02672	P02671;P02671-2	Fibrinogen alpha chain;Fibrinopeptide A;Fibrinogen alpha chain	FGA
NaN	NaN	NaN	NaN	NaN	NaN	NaN	NaN				By matching	By MS/MS	By MS/MS		By MS/MS	By MS/MS	By MS/MS	By MS/MS			31	31	31	67.2	67.2	67.2	55.928	0	323.31	79016000000	149	-4.34294e-08	1	0	0	P02675;B4E1D3;D6REL8;CON__P02676	P02675;B4E1D3;D6REL8	Fibrinogen beta chain;Fibrinopeptide B;Fibrinogen beta chain	FGB
NaN	NaN	NaN	NaN	NaN	NaN	NaN	NaN														22	22	22	52.3	52.3	52.3	51.511	0	323.31	79845000000	135	-4.34294e-08	1	0	0	P02679;P02679-2;C9JEU5;C9JC84;C9JPQ9;C9JU00	P02679;P02679-2;C9JEU5;C9JC84;C9JPQ9;C9JU00	Fibrinogen gamma chain	FGG
NaN	NaN	NaN	NaN	NaN	NaN	NaN	NaN						By matching								6	6	6	25.6	25.6	25.6	25.387	0	170.47	21040000000	49	-4.34294e-08	1	0	0	P02743	P02743	Serum amyloid P-component;Serum amyloid P-component(1-203)	APCS
NaN	NaN	NaN	NaN	NaN	NaN	NaN	NaN								By MS/MS						6	6	6	29.4	29.4	29.4	26.016	0	154.85	62730000000	47	-4.34294e-08	1	0	0	P02745;H0Y2W8	P02745	Complement C1q subcomponent subunit A	C1QA
NaN	NaN	NaN	NaN	NaN	NaN	NaN	NaN														7	7	7	37.1	37.1	37.1	25.773	0	157.81	35242000000	64	-4.34294e-08	1	0	0	P02747	P02747	Complement C1q subcomponent subunit C	C1QC
NaN	NaN	NaN	NaN	NaN	NaN	NaN	NaN														3	3	3	13.3	13.3	13.3	38.298	0	61.267	1033900000	9	-4.34294e-08	1	0	0	P02749;CON__P17690	P02749	Beta-2-glycoprotein 1	APOH
NaN	22.5179	NaN	25.2207	NaN	NaN	22.567	21.9874				By matching	By matching	By MS/MS	By MS/MS		By matching	By matching	By matching			108	108	6	57.3	57.3	3.9	262.62	0	323.31	2609400000000	1163	0.148016	0.839879	-0.322007	-0.176033	P02751;P02751-8;P02751-14;P02751-3;P02751-15;P02751-7;P02751-9;E9PE77;E7ERA1;P02751-11;P02751-6;P02751-4;P02751-12;H0Y7Z1;P02751-2;H0Y4K8	P02751;P02751-8;P02751-14;P02751-3;P02751-15;P02751-7;P02751-9;E9PE77;E7ERA1;P02751-11;P02751-6;P02751-4;P02751-12;H0Y7Z1	Fibronectin;Anastellin;Ugl-Y1;Ugl-Y2;Ugl-Y3	FN1
NaN	NaN	NaN	NaN	NaN	NaN	NaN	NaN														10	10	10	32.1	32.1	32.1	38.999	0	323.31	19577000000	37	-4.34294e-08	1	0	0	P02760;B7Z8R6	P02760;B7Z8R6	Protein AMBP;Alpha-1-microglobulin;Inter-alpha-trypsin inhibitor light chain;Trypstatin	AMBP
NaN	NaN	NaN	NaN	NaN	NaN	NaN	NaN					By matching									4	4	4	50.3	50.3	50.3	15.887	0	107.5	5758400000	33	-4.34294e-08	1	0	0	P02766;F5H868;E7EW61	P02766;F5H868;E7EW61	Transthyretin	TTR
NaN	NaN	NaN	NaN	NaN	25.6773	NaN	NaN				By MS/MS	By MS/MS			By MS/MS	By matching		By matching			23	23	23	48.6	48.6	48.6	77.063	0	323.31	41535000000	102	0.0255655	0.951333	-0.0574694	-0.032493	P02787;H7C5E8;C9JVG0;C9JB55;F8WCI6;F8WEK9	P02787	Serotransferrin	TF
NaN	NaN	NaN	NaN	NaN	NaN	NaN	NaN				By matching										30	30	30	56.1	56.1	56.1	67.033	0	323.31	326930000000	316	-4.34294e-08	1	0	0	P04003;A6PVY5;F2Z2V7;CON__Q28065	P04003	C4b-binding protein alpha chain	C4BPA
NaN	NaN	NaN	NaN	NaN	NaN	NaN	NaN										By matching				8	8	8	21.5	21.5	21.5	54.305	0	233.13	22487000000	47	-4.34294e-08	1	0	0	P04004;CON__Q3ZBS7	P04004	Vitronectin;Vitronectin V65 subunit;Vitronectin V10 subunit;Somatomedin-B	VTN
22.2954	NaN	20.1117	22.2201	NaN	20.9063	20.7317	19.7751				By MS/MS		By matching	By MS/MS	By matching	By matching	By MS/MS	By matching			221	221	221	58.4	58.4	58.4	515.6	0	323.31	1395200000000	1717	0.14038	0.804948	-0.446148	-0.202383	P04114;F5H109;A8MUN2;CON__ENSEMBL:ENSBTAP00000032840	P04114;F5H109	Apolipoprotein B-100;Apolipoprotein B-48	APOB
NaN	NaN	NaN	NaN	NaN	NaN	NaN	NaN							By matching							7	7	7	18.5	18.5	18.5	59.578	0	75.784	5328400000	24	-4.34294e-08	1	0	0	P04196	P04196	Histidine-rich glycoprotein	HRG
NaN	NaN	NaN	NaN	NaN	NaN	NaN	NaN						By matching					By matching			2	2	2	14.3	14.3	14.3	11.581	0	31.815	5079000000	12	-4.34294e-08	1	0	0	P04209	P04209	Ig lambda chain V-II region NIG-84
NaN	NaN	NaN	NaN	NaN	NaN	NaN	NaN					By matching	By matching	By matching	By matching	By matching	By matching	By matching			29	2	2	63.7	9.2	9.2	43.057	0	323.31	257210000000	339	-4.34294e-08	1	0	0	P04220	P04220	Ig mu heavy chain disease protein
NaN	NaN	NaN	NaN	NaN	NaN	NaN	NaN										By matching				26	26	26	13.1	13.1	13.1	309.26	0	323.31	9887100000	66	-4.34294e-08	1	0	0	P04275	P04275	von Willebrand factor;von Willebrand antigen 2	VWF
NaN	NaN	NaN	NaN	NaN	NaN	NaN	NaN														3	3	3	26.1	26.1	26.1	12.575	0	300.11	55331000000	30	-4.34294e-08	1	0	0	P04433	P04433	Ig kappa chain V-III region VG
30.5481	NaN	25.6558	25.1679	NaN	NaN	25.032	25.1598				By MS/MS	By matching	By MS/MS	By matching	By matching		By MS/MS	By MS/MS			4	4	4	37.6	37.6	37.6	10.834	0	108.72	2071700000	6	0.19323	0.695442	-0.949973	-0.323693	P05109	P05109	Protein S100-A8;Protein S100-A8, N-terminally processed	S100A8
29.8039	30.1661	30.3344	29.9979	30.9933	31.5697	31.7681	30.8115				By MS/MS	By MS/MS	By MS/MS	By MS/MS	By MS/MS	By MS/MS	By MS/MS	By MS/MS			15	15	6	41.6	41.6	21.8	32.852	0	251.3	20735000000	57	2.50053	0.304353	1.21006	0.964387	P05141;Q9H0C2	P05141	ADP/ATP translocase 2;ADP/ATP translocase 2, N-terminally processed	SLC25A5
32.7912	33.7419	32.4594	33.0674	33.7065	33.8	33.6249	33.1632				By MS/MS	By MS/MS	By MS/MS	By MS/MS	By MS/MS	By MS/MS	By MS/MS	By MS/MS			47	47	47	66.9	66.9	66.9	80.058	0	323.31	363830000000	627	0.926236	0.597671	0.558675	0.427496	P05165;P05165-2;C9JPQ8;Q5JTW5;H0Y5U0;Q5JTW6;H0YG57;Q5JVH2;E9PCJ1;H0Y4B9;H0Y798	P05165;P05165-2;C9JPQ8	Propionyl-CoA carboxylase alpha chain, mitochondrial	PCCA
NaN	NaN	NaN	NaN	NaN	NaN	NaN	NaN														2	1	1	15	15	15	14.707	0	21.853	10713000000	13	-4.34294e-08	1	0	0	P06310	P06310	Ig kappa chain V-II region RPMI 6410
NaN	NaN	NaN	NaN	NaN	NaN	NaN	NaN										By matching	By matching			5	5	1	29.8	29.8	22.3	13.38	0	249.16	116810000000	57	-4.34294e-08	1	0	0	P06312;P06313	P06312;P06313	Ig kappa chain V-IV region;Ig kappa chain V-IV region JI	IGKV4-1
31.0126	NaN	NaN	24.8459	24.9784	NaN	25.2806	25.2844				By MS/MS		By matching	By matching	By MS/MS		By matching	By matching			6	6	6	77.2	77.2	77.2	13.242	0	71.543	2002600000	13	0.0362155	0.93037	0.221849	0.0711506	P06702	P06702	Protein S100-A9	S100A9
26.5162	27.7313	27.8512	26.992	NaN	27.1091	27.545	27.7631				By MS/MS	By matching	By MS/MS	By MS/MS	By matching	By MS/MS	By MS/MS	By MS/MS			11	11	6	18.8	18.8	9.7	83.263	0	166.21	7905400000	22	0.326078	0.6319	-0.841089	-0.401265	P08238;Q58FF7;Q5T9W8;P14625;F8W026;Q96GW1	P08238	Heat shock protein HSP 90-beta	HSP90AB1
NaN	NaN	NaN	NaN	NaN	NaN	NaN	NaN														24	24	24	36.8	36.8	36.8	501.31	0	323.31	57015000000	138	-4.34294e-08	1	0	0	P08519;Q16609	P08519	Apolipoprotein(a)	LPA
NaN	NaN	NaN	NaN	NaN	NaN	NaN	NaN						By MS/MS				By MS/MS				32	32	32	35.5	35.5	35.5	139.09	0	323.31	33358000000	144	-4.34294e-08	1	0	0	P08603;F8WDX4;C9JYL1;P08603-2;Q5TFM2;Q02985;Q03591;F5H414;Q6NSD3;B1AKG0;Q02985-2	P08603	Complement factor H	CFH
NaN	NaN	NaN	NaN	NaN	NaN	NaN	NaN						By MS/MS			By matching		By MS/MS			8	8	8	25.1	25.1	25.1	54.565	0	264.12	12163000000	28	-4.34294e-08	1	0	0	P08697;P08697-2;C9JPV4;C9JMH6;CON__P28800	P08697;P08697-2;C9JPV4;C9JMH6	Alpha-2-antiplasmin	SERPINF2
24.9134	30.6775	NaN	NaN	NaN	NaN	NaN	NaN				By MS/MS	By MS/MS									11	11	2	96.2	96.2	34.9	11.293	0	323.31	1810200000000	186	0.151496	0.704926	-0.880932	-0.273392	P0CG05	P0CG05	Ig lambda-2 chain C regions	IGLC2
NaN	NaN	NaN	NaN	NaN	NaN	NaN	NaN				By matching	By matching									10	2	2	89.6	24.5	24.5	11.237	0	189.83	327660000	6	-4.34294e-08	1	0	0	P0CG06	P0CG06	Ig lambda-3 chain C regions	IGLC3
26.9439	27.1202	NaN	26.7659	NaN	NaN	26.9542	NaN				By MS/MS	By MS/MS	By matching	By matching	By matching	By matching	By matching	By matching			5	5	5	14.7	14.7	14.7	61.054	0	46.986	2427500000	10	0.59181	0.411429	-1.76001	-0.732782	P10809;E7ESH4;C9JL25;E7EXB4;F5GWR2;B7Z712;C9J0S9;C9JL19;C9JCQ4	P10809;E7ESH4	60 kDa heat shock protein, mitochondrial	HSPD1
NaN	28.6206	29.0627	28.4578	28.7474	29.3377	28.7233	29.7809				By MS/MS	By MS/MS	By MS/MS	By MS/MS	By MS/MS	By MS/MS	By MS/MS	By MS/MS			10	9	9	19	19	19	72.332	0	92.776	4697900000	26	0.605633	0.398894	1.85569	0.757343	P11021;B4DEF7	P11021;B4DEF7	78 kDa glucose-regulated protein	HSPA5
31.2175	31.4857	31.6151	31.0169	32.4159	32.7526	32.2883	31.9804				By MS/MS	By MS/MS	By MS/MS	By MS/MS	By MS/MS	By MS/MS	By MS/MS	By MS/MS			27	27	23	40.2	40.2	36.2	70.897	0	323.31	74266000000	200	2.57292	0.342049	1.02553	0.84845	P11142;E9PKE3;P11142-2;E9PN89;E9PNE6;E9PLF4;E9PQK7;E9PK54;E9PQQ4;E9PPY6;A8K7Q2;E9PI65;P54652;E9PN25;B3KUS2;E9PS65;F8W1P1;Q53FA3;P34931;B4DHP5;F8WEE3;B4DXY3;H0YIE7;E7EP11;P08107;F8VZJ4;H0YG33;F5H1D3;F5GZ62;E9PM13;E9PSH5	P11142;E9PKE3;P11142-2;E9PN89;E9PNE6;E9PLF4	Heat shock cognate 71 kDa protein	HSPA8
NaN	NaN	NaN	NaN	NaN	NaN	NaN	NaN														42	42	42	49.6	49.6	49.6	129.63	0	323.31	83119000000	134	-4.34294e-08	1	0	0	P11498;B4DN00;E9PRE7;E9PS68	P11498	Pyruvate carboxylase, mitochondrial	PC
28.2398	30.0702	NaN	32.2296	NaN	27.1678	27.3775	NaN				By MS/MS	By MS/MS	By matching	By MS/MS		By matching	By matching	By matching			10	10	10	42	42	42	28.999	0	92.065	3211700000	15	0.676552	0.295657	-3.08494	-0.963724	P12544;P12544-2	P12544;P12544-2	Granzyme A	GZMA
NaN	NaN	NaN	NaN	33.3661	33.556	33.4952	33.6408								By MS/MS	By MS/MS	By MS/MS	By MS/MS	+	N_E	33	33	33	46	46	46	93.36	0	323.31	135560000000	326	6.42173	0	10.9305	7.47171	P13591-1;P13591;P13591-4;P13591-3;E9PLH7;H7BYX6;P13591-5;P13591-6;E7ESD8	P13591-1;P13591;P13591-4;P13591-3;E9PLH7;H7BYX6;P13591-5	Neural cell adhesion molecule 1	NCAM1
27.3617	28.0509	28.1483	28.191	NaN	27.166	27.3376	26.1352				By MS/MS	By MS/MS	By MS/MS	By MS/MS		By matching	By MS/MS	By MS/MS			14	14	14	24.6	24.6	24.6	95.337	0	135.81	4138200000	33	1.51022	0.293778	-1.46234	-0.96143	P13639;F5H370;B4DPU3;B4DMC6	P13639;F5H370;B4DPU3	Elongation factor 2	EEF2
NaN	27.5385	NaN	26.8747	28.0627	NaN	28.81	27.2921					By MS/MS	By MS/MS	By matching	By MS/MS	By MS/MS	By MS/MS	By MS/MS			5	5	5	13.5	13.5	13.5	61.377	0	53.801	1050900000	9	0.344646	0.527059	1.52251	0.526027	P14222	P14222	Perforin-1	PRF1
29.3488	30.0605	30.7635	31.3474	30.4335	30.2049	27.2932	28.0633				By MS/MS	By MS/MS	By MS/MS	By MS/MS	By MS/MS	By MS/MS	By MS/MS	By MS/MS			21	21	21	56.3	56.3	56.3	57.936	0	323.31	26284000000	114	0.763422	0.40808	-1.38133	-0.730125	P14618;P14618-2;E9PF79;P14618-3;H3BTN5;E7EUJ4;Q504U3;H3BQ34;H3BSU3;H3BTJ2;H3BUW1;H3BT25;H3BU13;H3BQZ3;H3BN34;P30613;E7ESY9;P30613-2	P14618;P14618-2;E9PF79;P14618-3;H3BTN5;E7EUJ4;Q504U3	Pyruvate kinase PKM;Pyruvate kinase	PKM;PKM2
27.298	NaN	26.6296	27.3926	27.253	NaN	NaN	26.9052				By MS/MS	By MS/MS	By MS/MS	By MS/MS	By MS/MS	By matching	By MS/MS	By MS/MS			6	4	4	11.3	7	7	81.744	0	138.36	852650000	16	0.673352	0.401647	-1.52683	-0.729273	P14923	P14923	Junction plakoglobin	JUP
NaN	NaN	28.3895	27.4991	NaN	27.828	28.1573	28.3036				By MS/MS	By matching	By MS/MS	By MS/MS	By matching	By MS/MS	By MS/MS	By MS/MS			7	7	7	25.6	25.6	25.6	31.324	0	43.462	2568800000	20	0.633026	0.334512	2.29126	0.840291	P15880;H0YEN5;E9PQD7;E9PPT0;E9PMM9;I3L404;E9PM36;H3BNG3;H0YE27	P15880;H0YEN5;E9PQD7;E9PPT0;E9PMM9	40S ribosomal protein S2	RPS2
29.088	29.815	27.0521	27.7993	28.5785	27.5658	27.4509	29.756				By MS/MS	By MS/MS	By MS/MS	By MS/MS	By MS/MS	By MS/MS	By MS/MS	By MS/MS			18	18	18	7.8	7.8	7.8	331.77	0	136.51	5796900000	25	0.0426995	0.931929	-0.100795	-0.0553348	P15924;P15924-2;H7BYR0	P15924;P15924-2;H7BYR0	Desmoplakin	DSP
NaN	29.505	28.5984	28.1901	28.5371	28.2577	29.0472	28.9338				By MS/MS	By MS/MS	By MS/MS	By MS/MS	By MS/MS	By matching	By MS/MS	By MS/MS			8	8	8	38	38	38	21.397	0	100.63	6014100000	34	0.40201	0.513915	1.19016	0.516776	P18621;B4E3C2	P18621;B4E3C2	60S ribosomal protein L17	RPL17
NaN	NaN	NaN	NaN	NaN	NaN	NaN	NaN							By MS/MS	By matching	By matching	By MS/MS				6	6	6	9.6	9.6	9.6	106.46	0	92.713	10142000000	24	-4.34294e-08	1	0	0	P19823;Q5T985;Q5T987;CON__Q9TRI1	P19823;Q5T985	Inter-alpha-trypsin inhibitor heavy chain H2	ITIH2
28.2912	25.2567	NaN	30.0772	NaN	NaN	NaN	NaN				By MS/MS	By MS/MS	By matching	By MS/MS							3	3	2	12.2	12.2	7.7	27.315	0	24.426	1031900000	9	0.728952	0.308875	-2.88489	-0.982791	P20718;Q6XGZ1;Q6XGZ0	P20718;Q6XGZ1;Q6XGZ0	Granzyme H	GZMH
NaN	NaN	NaN	NaN	NaN	NaN	NaN	NaN				By matching					By matching					17	10	10	14.6	8.4	8.4	163.86	0	71.682	4619500000	21	-4.34294e-08	1	0	0	P20742;P20742-2	P20742;P20742-2	Pregnancy zone protein	PZP
NaN	NaN	NaN	NaN	NaN	NaN	NaN	NaN														4	4	4	20.6	20.6	20.6	28.357	0	92.93	8572100000	27	-4.34294e-08	1	0	0	P20851;P20851-2;Q5VVQ7;E7EQT9	P20851;P20851-2	C4b-binding protein beta chain	C4BPB
NaN	NaN	25.0967	24.1688	NaN	24.6587	25.3841	26.4879					By matching	By MS/MS	By MS/MS	By matching	By MS/MS	By MS/MS	By MS/MS			10	10	10	5.7	5.7	5.7	280.74	0	210.22	2155700000	30	0.988377	0.234483	2.62192	1.10965	P21333;Q5HY54;P21333-2;A6NDY9;E9PHF0;H0Y5F3;H0Y5C6	P21333;Q5HY54;P21333-2;A6NDY9;E9PHF0	Filamin-A	FLNA
34.2364	35.1561	34.6642	34.5243	35.1136	34.706	35.0057	34.6523				By MS/MS	By MS/MS	By MS/MS	By MS/MS	By MS/MS	By MS/MS	By MS/MS	By MS/MS			9	9	9	38.7	38.7	38.7	26.688	0	140.49	220160000000	63	0.452204	0.835796	0.224153	0.183326	P23396;E9PPU1;E9PL09;H0YEU2;F2Z2S8;H0YF32;H0YCJ7;E9PL45;E9PSF4;E9PQ96;E9PJH4;E9PK82;H0YES8;E9PQX2	P23396;E9PPU1;E9PL09;H0YEU2;F2Z2S8;H0YF32;H0YCJ7;E9PL45	40S ribosomal protein S3	RPS3
NaN	NaN	29.4496	28.8048	NaN	29.3688	30.3048	30.1809					By matching	By MS/MS	By matching		By matching	By MS/MS	By MS/MS			9	9	9	40.7	40.7	40.7	24.604	0	232.25	11149000000	34	0.663437	0.310303	3.2856	0.9714	P27635;F8W7C6;H7C123;H7C2C5;Q96L21;B8A6G2;A6QRI9;H7C2U2	P27635;F8W7C6;H7C123;H7C2C5	60S ribosomal protein L10	RPL10
26.4104	26.3836	30.0028	26.772	30.1009	30.9784	30.4241	30.4465				By MS/MS	By MS/MS	By MS/MS	By MS/MS	By MS/MS	By MS/MS	By MS/MS	By MS/MS			73	73	67	43.7	43.7	40.3	226.53	0	323.31	64118000000	206	1.87324	0.0738462	3.09527	1.6348	P35579;P35579-2;H0Y3P4;F8W6L6;F8VTL3;P35580;P35580-3;P35580-2;Q5BKV1;Q7Z406-6;Q7Z406;F2Z2U8;G8JLL9;Q7Z406-2;Q7Z406-5;Q7Z406-4;B1AH99;F2Z2U9;F2Z2S7	P35579;P35579-2	Myosin-9	MYH9
NaN	28.1174	29.3735	28.12	31.0523	30.1998	30.1467	29.4421				By matching	By matching	By MS/MS	By MS/MS	By MS/MS	By MS/MS	By MS/MS	By MS/MS			10	10	10	28.8	28.8	28.8	46.108	0	323.31	13364000000	46	1.09926	0.17168	3.05107	1.24675	P39023;H7C422;G5E9G0;H7C3M2;B5MCW2;F8WCR1;Q92901	P39023;H7C422;G5E9G0;H7C3M2;B5MCW2;F8WCR1	60S ribosomal protein L3	RPL3
NaN	NaN	26.8025	NaN	NaN	NaN	26.8737	NaN						By MS/MS	By matching			By MS/MS	By MS/MS			2	2	2	9.4	9.4	9.4	23.577	0.0057307	10.932	382950000	4	0.231646	0.690267	0.664647	0.308098	P40429;Q6NVV1	P40429;Q6NVV1	60S ribosomal protein L13a;Putative 60S ribosomal protein L13a protein RPL13AP3	RPL13A;RPL13AP3
NaN	NaN	26.9329	28.5792	27.1894	NaN	27.206	26.524					By matching	By matching	By MS/MS	By matching	By matching	By MS/MS	By MS/MS			8	8	8	15.9	15.9	15.9	87.334	0	156.83	3546200000	19	0.0496152	0.918841	0.195828	0.0821737	P42224;P42224-2;H0YG89;E7EPD2;D2KFR9;E7ENM1	P42224;P42224-2	Signal transducer and activator of transcription 1-alpha/beta	STAT1
NaN	NaN	30.2108	28.6754	NaN	29.3422	30.2392	29.652						By MS/MS	By MS/MS		By MS/MS	By MS/MS	By MS/MS			4	4	4	40.5	40.5	40.5	9.461	0	31.701	5570200000	15	0.349756	0.487077	1.92548	0.571948	P42677;Q5T4L4;Q71UM5;H0YMV8;C9J1C5;C9JLI6	P42677;Q5T4L4;Q71UM5;H0YMV8	40S ribosomal protein S27;40S ribosomal protein S27-like	RPS27;RPS27L
NaN	NaN	26.8338	26.4883	NaN	27.1495	27.1319	26.9238						By MS/MS	By matching	By MS/MS	By MS/MS	By MS/MS	By MS/MS			6	6	6	27.3	27.3	27.3	22.591	0	43.452	1408500000	11	0.562926	0.421236	1.58412	0.684394	P46781;B5MCT8;C9JM19;F2Z3C0;A8MXK4	P46781;B5MCT8;C9JM19;F2Z3C0;A8MXK4	40S ribosomal protein S9	RPS9
25.6236	27.6481	28.6712	27.2568	NaN	27.0992	26.9566	27.3416				By MS/MS	By MS/MS	By MS/MS	By MS/MS	By matching	By MS/MS	By MS/MS	By MS/MS			22	22	22	14.7	14.7	14.7	273.42	0	323.31	9129500000	48	0.432629	0.509479	-1.08365	-0.511969	P49327;F5H0D4	P49327	Fatty acid synthase;[Acyl-carrier-protein] S-acetyltransferase;[Acyl-carrier-protein] S-malonyltransferase;3-oxoacyl-[acyl-carrier-protein] synthase;3-oxoacyl-[acyl-carrier-protein] reductase;3-hydroxyacyl-[acyl-carrier-protein] dehydratase;Enoyl-[acyl-carrier-protein] reductase;Oleoyl-[acyl-carrier-protein] hydrolase	FASN
31.6606	29.9943	29.2787	29.1323	29.1071	28.8609	29.7822	28.8295				By MS/MS	By MS/MS	By MS/MS	By MS/MS	By MS/MS	By matching	By MS/MS	By MS/MS			10	10	10	26.5	26.5	26.5	49.541	0	90.622	7214500000	27	0.678561	0.525515	-0.871548	-0.537887	P49411;H3BNU3	P49411	Elongation factor Tu, mitochondrial	TUFM
NaN	NaN	NaN	NaN	NaN	NaN	27.937	27.0089										By matching	By matching			5	5	5	17.8	17.8	17.8	40.787	0	223.95	10883000000	27	1.64893	0.08	3.55753	1.64284	P49685	P49685	G-protein coupled receptor 15	GPR15
30.0068	30.0279	29.5392	30.1755	29.3412	29.548	29.5941	28.8306				By MS/MS	By MS/MS	By MS/MS	By MS/MS	By MS/MS	By MS/MS	By MS/MS	By MS/MS			16	16	7	61.1	61.1	38.1	41.736	0	323.31	37558000000	105	1.46866	0.513867	-0.608855	-0.497973	P60709;P63261;B4E335;B4DW52;F5H0N0;I3L3I4;F5GYT4;I3L3I0;I3L1U9;I3L4N8;Q5T8M7;F5H1C1;E7EVS6;G5E9R0;C9JZR7;E9PG30;I3L3R2;Q6S8J3;C9JUM1;C9JTX5;A5A3E0;P0CG38;Q9BYX7;P0CG39;F8WCH0	P60709;P63261;B4E335;B4DW52;F5H0N0;I3L3I4;F5GYT4;I3L3I0;I3L1U9;I3L4N8;Q5T8M7;F5H1C1	Actin, cytoplasmic 1;Actin, cytoplasmic 1, N-terminally processed;Actin, cytoplasmic 2;Actin, cytoplasmic 2, N-terminally processed	ACTB;ACTG1
27.1574	27.7086	27.563	27.3604	NaN	26.6644	27.0792	26.442				By MS/MS	By MS/MS	By MS/MS	By MS/MS	By matching	By matching	By matching	By MS/MS			6	6	6	21.9	21.9	21.9	46.153	0	95.828	3002300000	16	1.84834	0.400462	-0.920459	-0.72517	P60842;Q14240;E7EQG2;Q14240-2;Q9NZE6;B4DKP9;P38919;I3L2M0;E9PBH4;F8WE11;E7EMV8;I3L2Z3;I3L3H2;I3L3F6;B4E102	P60842;Q14240;E7EQG2;Q14240-2	Eukaryotic initiation factor 4A-I;Eukaryotic initiation factor 4A-II;Eukaryotic initiation factor 4A-II, N-terminally processed	EIF4A1;EIF4A2
NaN	NaN	28.9493	29.3548	30.9657	31.7921	31.376	30.5634				By MS/MS	By MS/MS	By MS/MS	By MS/MS	By MS/MS	By MS/MS	By MS/MS	By MS/MS			11	11	11	59.6	59.6	59.6	24.205	0	323.31	25585000000	63	1.52751	0.053	4.76475	1.77824	P62241;Q5JR95	P62241;Q5JR95	40S ribosomal protein S8	RPS8
NaN	28.2481	28.4043	27.73	27.5951	27.6997	28.9448	28.7105				By MS/MS	By MS/MS	By MS/MS	By MS/MS	By matching	By MS/MS	By MS/MS	By MS/MS			6	6	6	53.1	53.1	53.1	14.839	0	148.69	4135900000	29	0.471889	0.482903	1.37452	0.592837	P62244;I3L3P7;I3L246;H3BN98;H3BV27;H3BT37;I3L303;H3BVC7	P62244;I3L3P7;I3L246;H3BN98	40S ribosomal protein S15a	RPS15A
26.0575	NaN	30.8042	29.5516	NaN	31.1973	32.0411	31.0776				By matching	By MS/MS	By MS/MS	By MS/MS	By MS/MS	By MS/MS	By MS/MS	By MS/MS			3	3	3	16.1	16.1	16.1	15.807	0	26.854	10758000000	28	0.425486	0.424842	2.2162	0.668491	P62266;D6RD47	P62266;D6RD47	40S ribosomal protein S23	RPS23
NaN	NaN	28.6745	28.1916	29.7425	29.9821	30.3143	29.8053					By matching	By MS/MS	By matching	By matching	By MS/MS	By MS/MS	By MS/MS			8	8	8	41.8	41.8	41.8	18.431	0	244.26	11261000000	33	1.40832	0.0722857	4.29903	1.63178	P62280	P62280	40S ribosomal protein S11	RPS11
NaN	NaN	28.3887	NaN	NaN	NaN	28.6373	27.6099						By MS/MS		By matching		By matching	By matching			5	5	5	31.2	31.2	31.2	29.995	0	39.641	1702800000	9	0.503384	0.409962	1.9979	0.709127	P62424;Q5T8U2;Q5T8U3	P62424;Q5T8U2;Q5T8U3	60S ribosomal protein L7a	RPL7A
NaN	29.8598	29.6663	28.7762	29.6121	30.105	30.6135	29.9495				By MS/MS	By MS/MS	By MS/MS	By matching	By MS/MS	By MS/MS	By MS/MS	By MS/MS			16	16	16	56.3	56.3	56.3	29.597	0	323.31	16215000000	51	0.680859	0.328273	2.07373	0.838936	P62701;P22090;C9JEH7;Q8TD47;A6NH36;C9JQ55	P62701;P22090;C9JEH7	40S ribosomal protein S4, X isoform;40S ribosomal protein S4, Y isoform 1	RPS4X;RPS4Y1
NaN	NaN	NaN	NaN	NaN	29.2314	29.7947	29.4563						By MS/MS		By MS/MS	By MS/MS	By MS/MS	By MS/MS	+	N_E	5	5	5	27.3	27.3	27.3	28.68	0	70.569	6062900000	23	2.46257	0.0426667	6.9702	2.79486	P62753;A2A3R7;A2A3R5	P62753;A2A3R7;A2A3R5	40S ribosomal protein S6	RPS6
22.8029	NaN	22.8373	22.5022	NaN	NaN	23.1461	22.1438				By MS/MS		By MS/MS	By matching		By MS/MS	By MS/MS	By matching			9	9	9	44.7	44.7	44.7	11.367	0	201.7	21190000000	21	0.29388	0.707097	0.469836	0.281648	P62805	P62805	Histone H4	HIST1H4A
31.0241	NaN	31.5099	NaN	31.1784	31.8817	32.9269	32.5077				By MS/MS	By matching	By MS/MS	By MS/MS	By MS/MS	By MS/MS	By MS/MS	By MS/MS			10	10	10	67.1	67.1	67.1	14.865	0	161.84	26626000000	34	1.05092	0.0917895	5.47456	1.4797	P62829;C9JD32;B9ZVP7	P62829;C9JD32	60S ribosomal protein L23	RPL23
NaN	NaN	NaN	NaN	NaN	NaN	31.0829	29.9954					By MS/MS	By MS/MS	By MS/MS	By MS/MS	By MS/MS	By MS/MS	By MS/MS			3	3	3	31.3	31.3	31.3	13.015	0	21.439	6495300000	12	1.05235	0.126476	4.18139	1.36663	P62854;F8VZW7;Q5JNZ5	P62854;F8VZW7;Q5JNZ5	40S ribosomal protein S26;Putative 40S ribosomal protein S26-like 1	RPS26;RPS26P11
NaN	29.6705	NaN	NaN	29.4599	29.9822	30.1807	29.5762				By MS/MS	By MS/MS	By MS/MS	By matching	By MS/MS	By MS/MS	By MS/MS	By MS/MS	+	N_E	6	6	6	33.7	33.7	33.7	20.252	0	94.254	5345600000	19	1.65079	0.048	5.77583	1.99845	P62913;P62913-2;Q5VVC9;Q5VVC8	P62913;P62913-2;Q5VVC9;Q5VVC8	60S ribosomal protein L11	RPL11
28.2545	28.0659	28.7515	28.2068	28.5848	27.864	28.0034	27.1827				By MS/MS	By MS/MS	By MS/MS	By MS/MS	By MS/MS	By MS/MS	By MS/MS	By MS/MS			7	7	7	35	35	35	28.024	0	323.31	3805600000	33	0.598288	0.700818	-0.41096	-0.310297	P62917;E9PIZ3;E9PKZ0;E9PKU4;E9PP36;G3V1A1	P62917;E9PIZ3;E9PKZ0;E9PKU4;E9PP36	60S ribosomal protein L8	RPL8
31.431	30.8731	NaN	31.413	29.2345	28.9102	28.3841	NaN				By MS/MS	By MS/MS	By MS/MS	By MS/MS	By matching	By matching	By MS/MS	By matching			7	7	7	51.5	51.5	51.5	18.012	0	82.795	12988000000	27	0.443241	0.416	-2.02982	-0.665469	P62937;B4DM82;F8WE65;C9J5S7;Q567Q0;F5H284;Q9Y536;E5RIZ5	P62937;B4DM82;F8WE65;C9J5S7;Q567Q0	Peptidyl-prolyl cis-trans isomerase A;Peptidyl-prolyl cis-trans isomerase A, N-terminally processed;Peptidyl-prolyl cis-trans isomerase	PPIA
30.2421	31.0665	32.0872	29.9366	31.4977	30.8291	30.1804	30.0585				By MS/MS	By MS/MS	By MS/MS	By MS/MS	By MS/MS	By MS/MS	By MS/MS	By MS/MS			5	5	5	40.4	40.4	40.4	17.965	0	249.23	15164000000	59	0.122527	0.902627	-0.191645	-0.120943	P62979;P0CG48;P0CG47;F5H041;F5H7K6;Q96C32;F5GXK7;F5H747;F5H388;F5H7Y5;F5H265;F5H2Z3;F5GYU3;F5H6Q2;B4DV12;P62987;F5H4D8;F5GZ39	P62979;P0CG48;P0CG47;F5H041;F5H7K6;Q96C32;F5GXK7;F5H747;F5H388;F5H7Y5;F5H265;F5H2Z3;F5GYU3;F5H6Q2;B4DV12;P62987	Ubiquitin-40S ribosomal protein S27a;Ubiquitin;40S ribosomal protein S27a;Polyubiquitin-C;Ubiquitin;Polyubiquitin-B;Ubiquitin;Ubiquitin-60S ribosomal protein L40;Ubiquitin;60S ribosomal protein L40	RPS27A;UBC;UBB;UBA52
NaN	NaN	30.0036	30.1375	NaN	NaN	29.2236	28.8631					By MS/MS	By MS/MS	By MS/MS		By MS/MS	By MS/MS	By MS/MS			9	9	9	36.9	36.9	36.9	35.076	0	100.9	5675800000	22	0.081309	0.85768	0.56133	0.160746	P63244;H0YAF8;H0Y8W2;D6RAC2;D6REE5;D6R9L0;H0YAM7;D6R9Z1;D6RHH4;D6RFX4;H0Y8R5;D6RF23;D6RFZ9;D6RBD0;E9PD14;D6RAU2;H0Y9P0;D6R909;D6RHJ5;D6RGK8	P63244;H0YAF8;H0Y8W2;D6RAC2;D6REE5;D6R9L0;H0YAM7;D6R9Z1;D6RHH4;D6RFX4;H0Y8R5	Guanine nucleotide-binding protein subunit beta-2-like 1;Guanine nucleotide-binding protein subunit beta-2-like 1, N-terminally processed	GNB2L1
30.0936	30.8775	31.5566	31.5258	28.9346	30.3313	32.0006	32.0985				By MS/MS	By MS/MS	By MS/MS	By MS/MS	By MS/MS	By MS/MS	By MS/MS	By MS/MS			12	12	12	35.3	35.3	35.3	50.14	0	323.31	63620000000	106	0.07451	0.925885	-0.172123	-0.0941195	P68104;Q5VTE0;F8W6I0;Q6IQ15;Q05639;A6PW80;Q5JR01;E7EPH7	P68104;Q5VTE0;F8W6I0;Q6IQ15;Q05639	Elongation factor 1-alpha 1;Putative elongation factor 1-alpha-like 3;Elongation factor 1-alpha 2	EEF1A1;EEF1A1P5;EEF1A2
31.3224	31.7597	31.6361	31.272	29.0909	30.5368	31.2637	31.2872				By MS/MS	By MS/MS	By MS/MS	By MS/MS	By MS/MS	By MS/MS	By MS/MS	By MS/MS			20	20	0	56.5	56.5	0	50.151	0	323.31	89329000000	166	0.915734	0.458733	-0.952915	-0.623449	P68363;Q71U36;G3V1U9;Q13748;F8VXZ4;Q13748-2;Q6PEY2;F8VWX4;E7ET24	P68363;Q71U36;G3V1U9;Q13748;F8VXZ4;Q13748-2;Q6PEY2	Tubulin alpha-1B chain;Tubulin alpha-1A chain;Tubulin alpha-3C/D chain;Tubulin alpha-3E chain	TUBA1B;TUBA1A;TUBA3C;TUBA3E
28.2003	NaN	NaN	28.4456	NaN	NaN	28.6135	28.6415				By MS/MS	By matching	By matching	By MS/MS	By matching	By MS/MS	By MS/MS	By MS/MS			16	3	2	34.6	7.6	4.3	49.83	0	302.5	5807600000	26	0.224571	0.626098	1.34535	0.395022	P68371;P04350;B4DJ43;A8K854;B4DFH6;F5H8C9;I3L2F9;A6NNZ2;G3V2A3;A6NKZ8;Q9H4B7;CON__ENSEMBL:ENSBTAP00000025008	P68371;P04350;B4DJ43;A8K854;B4DFH6;F5H8C9	Tubulin beta-4B chain;Tubulin beta-4A chain;Tubulin beta-3 chain	TUBB4B;TUBB4A;TUBB3
NaN	25.5853	27.4288	NaN	25.0145	26.7872	27.2105	27.3182					By matching	By MS/MS	By matching	By matching	By matching	By MS/MS	By MS/MS			31	31	31	10.9	10.9	10.9	469.08	0	323.31	7035200000	40	0.802401	0.285548	2.68603	1.00826	P78527;P78527-2;E7EUY0	P78527;P78527-2;E7EUY0	DNA-dependent protein kinase catalytic subunit	PRKDC
29.1643	NaN	28.6618	28.5233	NaN	26.7891	NaN	28.5489				By MS/MS	By MS/MS	By MS/MS	By MS/MS	By MS/MS	By MS/MS	By MS/MS	By MS/MS			2	2	2	25.5	25.5	25.5	11.284	0	55.969	2155900000	17	0.198815	0.683294	-1.02043	-0.337064	P81605;P81605-2	P81605;P81605-2	Dermcidin;Survival-promoting peptide;DCD-1	DCD
NaN	NaN	29.2215	28.0587	NaN	28.7514	29.0493	28.4176					By matching	By MS/MS	By MS/MS	By matching	By MS/MS	By MS/MS	By MS/MS			4	4	4	21.9	21.9	21.9	23.466	0	88.813	2842000000	20	0.392667	0.472562	1.71537	0.588463	P84098	P84098	60S ribosomal protein L19	RPL19
NaN	NaN	NaN	NaN	NaN	NaN	27.4205	26.515					By matching	By MS/MS	By matching		By matching	By MS/MS	By MS/MS	+	N_E	5	5	5	4.4	4.4	4.4	191.61	0	39.367	1795900000	8	2.27399	0.0384	3.72678	1.98779	Q00610;Q00610-2;P53675;P53675-2	Q00610;Q00610-2	Clathrin heavy chain 1	CLTC
29.3855	27.4783	28.6726	28.6977	28.106	28.2988	28.3458	30.041				By MS/MS	By MS/MS	By MS/MS	By matching	By MS/MS	By MS/MS	By MS/MS	By MS/MS			8	8	8	13.4	13.4	13.4	113.75	0	97.56	3789100000	18	0.0840609	0.929486	0.139392	0.0871179	Q02413	Q02413	Desmoglein-1	DSG1
26.8923	29.3556	27.0458	28.4973	27.6142	27.5142	27.6734	27.2649				By MS/MS	By MS/MS	By MS/MS	By MS/MS	By MS/MS	By MS/MS	By MS/MS	By MS/MS			12	12	11	55.8	55.8	50.3	22.11	0	132.59	11815000000	47	0.301926	0.703708	-0.431067	-0.269545	Q06830;Q13162;H7C3T4	Q06830	Peroxiredoxin-1	PRDX1
NaN	NaN	30.0427	29.1113	29.6193	30.0206	30.1378	29.4111					By MS/MS	By MS/MS	By MS/MS	By MS/MS	By MS/MS	By MS/MS	By MS/MS			4	4	4	25	25	25	21.634	0	193.31	5362900000	41	0.90842	0.175385	3.96577	1.23382	Q07020;F8VUA6;F8VYV2;G3V203;H0YHA7;F8VWC5;E7EW92;F8VXR6	Q07020;F8VUA6;F8VYV2;G3V203;H0YHA7;F8VWC5;E7EW92	60S ribosomal protein L18	RPL18
NaN	NaN	34.331	NaN	NaN	34.2095	33.2331	33.8309				By MS/MS	By MS/MS	By MS/MS	By MS/MS	By MS/MS	By MS/MS	By MS/MS	By MS/MS			13	13	13	13.8	13.8	13.8	140.96	0	162.17	180920000000	22	0.724997	0.221481	5.62277	1.17405	Q08211;F5GXA5;Q08211-2	Q08211	ATP-dependent RNA helicase A	DHX9
NaN	NaN	NaN	NaN	NaN	NaN	NaN	NaN					By matching	By matching	By matching			By matching	By matching			6	6	6	7.2	7.2	7.2	629.09	0	37.785	1932700000	10	-4.34294e-08	1	0	0	Q09666;Q8N274	Q09666	Neuroblast differentiation-associated protein AHNAK	AHNAK
29.5732	30.2565	29.497	31.9907	31.2426	33.2503	34.5057	35.1228				By MS/MS	By MS/MS	By MS/MS	By MS/MS	By MS/MS	By MS/MS	By MS/MS	By MS/MS			153	153	139	70.2	70.2	64.8	265.55	0	323.31	722000000000	961	1.67304	0.0922667	3.20098	1.57375	Q13085;Q13085-4;Q13085-2;Q13085-3;F8W6G0;D3YTK0;E9PEW7;A8MYL5	Q13085;Q13085-4;Q13085-2;Q13085-3;F8W6G0	Acetyl-CoA carboxylase 1;Biotin carboxylase	ACACA
NaN	NaN	NaN	NaN	NaN	25.8067	NaN	25.5383				By matching		By matching			By matching	By matching	By matching			17	17	17	6.1	6.1	6.1	532.4	0	216.34	2501300000	18	1.11702	0.221714	2.47786	1.14766	Q14204	Q14204	Cytoplasmic dynein 1 heavy chain 1	DYNC1H1
NaN	28.9832	28.2183	29.0275	27.6124	27.8522	27.9716	27.7437				By MS/MS	By MS/MS	By MS/MS	By MS/MS	By matching	By MS/MS	By MS/MS	By MS/MS			6	6	5	29.5	29.5	23.9	37.497	0	158.79	7182400000	21	0.0449597	0.911459	0.142984	0.0677865	Q15365	Q15365	Poly(rC)-binding protein 1	PCBP1
NaN	NaN	NaN	NaN	NaN	NaN	NaN	NaN									By matching					10	10	10	44.1	44.1	44.1	34.001	0	323.31	23443000000	32	-4.34294e-08	1	0	0	Q15485;Q15485-2	Q15485;Q15485-2	Ficolin-2	FCN2
NaN	NaN	NaN	NaN	NaN	NaN	NaN	25.717											By matching			12	12	12	30.6	30.6	30.6	60.673	0	140.42	5935200000	27	0.776562	0.407565	1.46255	0.757378	Q16610;Q16610-4;Q16610-2;Q16610-3	Q16610;Q16610-4;Q16610-2	Extracellular matrix protein 1	ECM1
26.4164	27.1727	26.5209	NaN	26.3973	25.8425	26.0424	27.8674				By MS/MS	By MS/MS	By MS/MS	By matching	By matching	By matching	By matching	By MS/MS			3	3	3	11.1	11.1	11.1	46.276	0	42.439	1031200000	12	0.341287	0.572821	1.02824	0.449037	Q96P63;Q3SYB4	Q96P63;Q3SYB4	Serpin B12	SERPINB12
NaN	26.179	29.0862	26.4411	NaN	27.751	28.4985	29.2948				By MS/MS	By MS/MS	By MS/MS	By MS/MS	By matching	By MS/MS	By MS/MS	By MS/MS			45	45	45	12.8	12.8	12.8	591.4	0	323.31	9315300000	77	0.47702	0.421379	1.81936	0.666477	Q63HN8;Q63HN8-4;H3BLU6;Q63HN8-6;Q63HN8-5	Q63HN8;Q63HN8-4;H3BLU6	E3 ubiquitin-protein ligase RNF213	RNF213
NaN	NaN	NaN	NaN	NaN	NaN	27.5832	NaN						By matching			By matching	By MS/MS	By matching			5	5	5	15.1	15.1	15.1	52.313	0	157.42	2167700000	6	0.773678	0.353641	1.90895	0.860272	Q86X95;Q86X95-2;H3BLY3;F2Z3Q1	Q86X95;Q86X95-2	Corepressor interacting with RBPJ 1	CIR1
NaN	NaN	27.2542	NaN	NaN	27.4261	27.7981	26.7849						By MS/MS			By MS/MS	By MS/MS	By MS/MS			5	5	5	24.9	24.9	24.9	26.106	0	52.415	1280100000	19	1.11418	0.1328	3.80695	1.36709	Q8TA86;C9J6V2	Q8TA86	Retinitis pigmentosa 9 protein	RP9
NaN	NaN	NaN	NaN	NaN	NaN	NaN	NaN														13	13	8	57.5	57.5	44.7	34.961	0	323.31	92470000000	94	-4.34294e-08	1	0	0	Q8WWA0	Q8WWA0	Intelectin-1	ITLN1
NaN	NaN	NaN	NaN	NaN	NaN	26.9427	27.169									By matching	By matching	By MS/MS			14	14	14	42.1	42.1	42.1	41.294	0	323.31	21661000000	56	1.84746	0.096	2.76051	1.5268	Q92187;G3V104	Q92187;G3V104	CMP-N-acetylneuraminate-poly-alpha-2,8-sialyltransferase	ST8SIA4
33.6802	34.1457	33.4269	33.6931	32.9969	33.1683	33.9368	33.2934				By MS/MS	By MS/MS	By MS/MS	By MS/MS	By MS/MS	By MS/MS	By MS/MS	By MS/MS			38	38	38	64.7	64.7	64.7	80.472	0	323.31	569050000000	567	0.75041	0.694607	-0.387641	-0.309151	Q96RQ3;E9PHF7;E9PG35;E7ETG7;G5E9X5;F5GYT8;E7EX16;F5H2T9;F8WDI3	Q96RQ3;E9PHF7;E9PG35;E7ETG7;G5E9X5;F5GYT8;E7EX16	Methylcrotonoyl-CoA carboxylase subunit alpha, mitochondrial	MCCC1
26.7299	NaN	26.7222	26.9321	27.7694	28.9033	26.6521	25.4107				By MS/MS	By MS/MS	By MS/MS	By MS/MS	By MS/MS	By MS/MS	By MS/MS	By matching			6	6	6	13.5	13.5	13.5	46.971	0	35.89	1317100000	14	0.508735	0.465049	1.36478	0.611804	Q9BS26	Q9BS26	Endoplasmic reticulum resident protein 44	ERP44
NaN	NaN	28.261	NaN	28.8277	27.9989	29.3717	28.281						By MS/MS	By matching	By MS/MS	By MS/MS	By MS/MS	By MS/MS			7	7	7	34.2	34.2	34.2	29.411	0	128.95	2259200000	23	1.66326	0.0514286	4.48576	1.82549	Q9BU76;Q9BU76-4;Q9BU76-3;Q9BU76-2	Q9BU76;Q9BU76-4;Q9BU76-3;Q9BU76-2	Multiple myeloma tumor-associated protein 2	MMTAG2
NaN	NaN	28.5719	NaN	NaN	26.0942	26.194	26.089						By MS/MS			By MS/MS	By MS/MS	By MS/MS			2	2	2	5.5	5.5	5.5	33.216	0.0028902	11.081	333100000	2	0.666749	0.329622	2.58624	0.901894	Q9NWB6;E7EUG0;Q9NWB6-2	Q9NWB6;E7EUG0;Q9NWB6-2	Arginine and glutamate-rich protein 1	ARGLU1
NaN	NaN	NaN	NaN	NaN	NaN	NaN	NaN														2	2	2	1.2	1.2	1.2	572.01	0	23.885	145140000	12	-4.34294e-08	1	0	0	Q9Y6R7	Q9Y6R7	IgGFc-binding protein	FCGBP
