# Supplementary material for: Site-specific immobilization of the endosialidase reveals QSOX2 is a novel polysialylated protein
Source: Glycobiology. 2024 Mar 15;34(5):cwae026. doi: 10.1093/glycob/cwae026 (PMC11031136; doi:10.1093/glycob/cwae026)
Supplement: Supplementary_table_II_proteomic_results_cwae026 [file supplementary_table_ii_proteomic_results_cwae026.xlsx]

## Sheet: Supplementary_table_2_proteomic
LFQ intensity 1	LFQ intensity 2	LFQ intensity 3	LFQ intensity 4	LFQ intensity 5	LFQ intensity 6	LFQ intensity 7	LFQ intensity 8	C: Only identified by site	C: Reverse	C: Potential contaminant	C: Identification type 1	C: Identification type 2	C: Identification type 3	C: Identification type 4	C: Identification type 5	C: Identification type 6	C: Identification type 7	C: Identification type 8	C: Student's T-test Significant serum_serum_ctrl	C: Student's T-test significant	N: Peptides	N: Razor + unique peptides	N: Unique peptides	N: Sequence coverage [%]	N: Unique + razor sequence coverage [%]	N: Unique sequence coverage [%]	N: Mol. weight [kDa]	N: Q-value	N: Score	N: Intensity	N: MS/MS count	N: MS/MS count 1	N: MS/MS count 2	N: MS/MS count 3	N: MS/MS count 4	N: MS/MS count 5	N: MS/MS count 6	N: MS/MS count 7	N: MS/MS count 8	N: -Log Student's T-test p-value serum_serum_ctrl	N: Student's T-test q-value serum_serum_ctrl	N: Student's T-test Difference serum_serum_ctrl	N: Student's T-test Test statistic serum_serum_ctrl	T: Protein IDs	T: Majority protein IDs	T: Protein names	T: Gene names	T: Fasta headers
22.2083	22.0927	22.3441	21.0742	22.6613	22.1555	20.6594	19.7163				By MS/MS	By MS/MS	By MS/MS	By MS/MS	By MS/MS	By MS/MS	By MS/MS	By matching			4	4	4	5.5	5.5	5.5	99.848	0	14.364	86953000	12	1	2	4	1	1	2	1	0	0.372596	1	0.631721	0.857605	Q06033;F5H6B4;A8MXF4;C9JX84;Q06033-2;E7ET33;CON__Q0V8M9	Q06033;F5H6B4;A8MXF4;C9JX84;Q06033-2;E7ET33	Inter-alpha-trypsin inhibitor heavy chain H3	ITIH3	sp|Q06033|ITIH3_HUMAN Inter-alpha-trypsin inhibitor heavy chain H3 OS=Homo sapiens GN=ITIH3 PE=1 SV=2;tr|F5H6B4|F5H6B4_HUMAN Inter-alpha-trypsin inhibitor heavy chain H3 OS=Homo sapiens GN=ITIH3 PE=4 SV=1;tr|A8MXF4|A8MXF4_HUMAN Inter-alpha-trypsin inhibito
27.7245	27.9459	28.2004	27.4015	27.6587	27.7844	28.0191	27.9228				By MS/MS	By MS/MS	By MS/MS	By MS/MS	By MS/MS	By MS/MS	By MS/MS	By MS/MS			81	81	1	57.1	57.1	0.5	192.84	0	323.31	37982000000	552	65	81	75	55	59	80	65	72	0.0530092	1	-0.028194	-0.150772	B0V2C8;P0C0L5;P0C0L4;B0UZ83;F8VZD8;F8VNV9;A6H8M8;F8VW91;B4DDH0;F5H4F4;F8W1T0;F5H2J9;CON__ENSEMBL:ENSBTAP00000007350	B0V2C8;P0C0L5;P0C0L4;B0UZ83;F8VZD8;F8VNV9;A6H8M8;F8VW91	Complement C4-A;Complement C4 beta chain;Complement C4-A alpha chain;C4a anaphylatoxin;C4b-A;C4d-A;Complement C4 gamma chain;Complement C4-B;Complement C4 beta chain;Complement C4-B alpha chain;C4a anaphylatoxin;C4b-B;C4d-B;Complement C4 gamma chain	C4A;C4B	tr|B0V2C8|B0V2C8_HUMAN Complement C4 gamma chain OS=Homo sapiens GN=C4A PE=4 SV=1;sp|P0C0L5|CO4B_HUMAN Complement C4-B OS=Homo sapiens GN=C4B PE=1 SV=1;sp|P0C0L4|CO4A_HUMAN Complement C4-A OS=Homo sapiens GN=C4A PE=1 SV=1;tr|B0UZ83|B0UZ83_HUMAN Complement
25.9233	27.2662	26.1804	26.3054	25.5707	26.8721	26.2206	27.5243				By MS/MS	By MS/MS	By MS/MS	By MS/MS	By MS/MS	By MS/MS	By MS/MS	By MS/MS			19	19	19	45.5	45.5	45.5	46.496	0	323.31	7671800000	126	8	26	10	12	14	21	13	22	0.0910002	1	-0.128139	-0.249954	B4DPP8;P01042-2;P01042;C9JEX1;CON__P01045-1;CON__Q2KJ62;CON__P01044-1	B4DPP8;P01042-2;P01042;C9JEX1	Kininogen-1;Kininogen-1 heavy chain;T-kinin;Bradykinin;Lysyl-bradykinin;Kininogen-1 light chain;Low molecular weight growth-promoting factor	KNG1	tr|B4DPP8|B4DPP8_HUMAN Kininogen-1 OS=Homo sapiens GN=KNG1 PE=2 SV=1;sp|P01042-2|KNG1_HUMAN Isoform LMW of Kininogen-1 OS=Homo sapiens GN=KNG1;sp|P01042|KNG1_HUMAN Kininogen-1 OS=Homo sapiens GN=KNG1 PE=1 SV=2;tr|C9JEX1|C9JEX1_HUMAN Kininogen-1 OS=Homo sap
18.8754	23.1851	20.8735	20.9563	23.7491	23.6096	19.7827	23.9855				By MS/MS	By MS/MS	By MS/MS	By MS/MS	By MS/MS	By MS/MS	By MS/MS	By MS/MS			9	2	2	25.1	7.5	7.5	41.736	0	7	160900000	10	1	1	1	1	1	2	1	2	0.649815	1	-1.8092	-1.3558	P60709;P63261;B4E335;B4DW52;F5H0N0;I3L3I4;F5GYT4;I3L3I0;I3L4N8;I3L1U9;E7EVS6;I3L3R2;G5E9R0;C9JZR7;C9JUM1;P0CG38;B8ZZJ2;F8WB63;C9JTX5;F8WCH0;Q9BYX7;P0CG39;Q562R1	P60709;P63261;B4E335;B4DW52;F5H0N0;I3L3I4;F5GYT4;I3L3I0;I3L4N8;I3L1U9;E7EVS6;I3L3R2;G5E9R0	Actin, cytoplasmic 1;Actin, cytoplasmic 1, N-terminally processed;Actin, cytoplasmic 2;Actin, cytoplasmic 2, N-terminally processed	ACTB;ACTG1	sp|P60709|ACTB_HUMAN Actin, cytoplasmic 1 OS=Homo sapiens GN=ACTB PE=1 SV=1;sp|P63261|ACTG_HUMAN Actin, cytoplasmic 2 OS=Homo sapiens GN=ACTG1 PE=1 SV=1;tr|B4E335|B4E335_HUMAN Actin, cytoplasmic 1, N-terminally processed OS=Homo sapiens GN=ACTB PE=2 SV=1;t
24.8234	24.3741	25.1701	24.0766	24.5959	24.2919	24.7419	24.1441				By MS/MS	By MS/MS	By MS/MS	By MS/MS	By MS/MS	By MS/MS	By MS/MS	By MS/MS			9	9	9	20.4	20.4	20.4	55.154	0	50.916	943260000	54	4	7	10	3	6	8	9	7	0.245624	1	0.167595	0.603883	P05155;E9PGN7;B4E1H2;B4E1F0;H9KV48;H0YCA1	P05155;E9PGN7;B4E1H2;B4E1F0;H9KV48	Plasma protease C1 inhibitor	SERPING1	sp|P05155|IC1_HUMAN Plasma protease C1 inhibitor OS=Homo sapiens GN=SERPING1 PE=1 SV=2;tr|E9PGN7|E9PGN7_HUMAN Plasma protease C1 inhibitor OS=Homo sapiens GN=SERPING1 PE=3 SV=1;tr|B4E1H2|B4E1H2_HUMAN Plasma protease C1 inhibitor OS=Homo sapiens GN=SERPING1
27.0906	27.4345	27.5353	26.3459	27.1866	27.2643	27.1449	27.2531				By MS/MS	By MS/MS	By MS/MS	By MS/MS	By MS/MS	By MS/MS	By MS/MS	By MS/MS			45	45	36	37.8	37.8	28.9	140.94	0	323.31	12850000000	229	26	32	28	16	25	39	26	37	0.156755	1	-0.110631	-0.408595	B4E1Z4;E7EVA3;E7ETN3;P00751;H7C5H1;B0UXW4;P00751-2;E9PDZ0;F8VNY6;A2ABK0;B3KTX9;H7C526;A2ABG1;H0Y4A5;C9JRT3;H0Y868;Q8N6L6;F2Z3N2;F8WCJ9;A2ABG0;Q5ST52;C9JYQ5;CON__Q3KUS7;H0Y4Z4;A2ABJ9	B4E1Z4;E7EVA3;E7ETN3;P00751	Complement factor B;Complement factor B Ba fragment;Complement factor B Bb fragment	CFB	tr|B4E1Z4|B4E1Z4_HUMAN Complement factor B OS=Homo sapiens GN=CFB PE=2 SV=1;tr|E7EVA3|E7EVA3_HUMAN Complement factor B OS=Homo sapiens GN=CFB PE=3 SV=1;tr|E7ETN3|E7ETN3_HUMAN Uncharacterized protein OS=Homo sapiens PE=3 SV=1;sp|P00751|CFAB_HUMAN Complement
27.2689	26.2815	27.6739	26.0916	27.1468	26.2019	27.6246	25.9305				By MS/MS	By MS/MS	By MS/MS	By MS/MS	By MS/MS	By MS/MS	By MS/MS	By MS/MS			29	29	29	41.3	41.3	41.3	101.39	0	323.31	10197000000	220	35	25	34	19	27	21	36	23	0.0666149	1	0.103053	0.187034	P19827;B7Z549;F5H7E1;F5H165;F5H7Y8;F8WAS2;H7C0N0;CON__Q0VCM5;H7C5I0	P19827;B7Z549;F5H7E1;F5H165	Inter-alpha-trypsin inhibitor heavy chain H1	ITIH1	sp|P19827|ITIH1_HUMAN Inter-alpha-trypsin inhibitor heavy chain H1 OS=Homo sapiens GN=ITIH1 PE=1 SV=3;tr|B7Z549|B7Z549_HUMAN Uncharacterized protein OS=Homo sapiens GN=ITIH1 PE=2 SV=1;tr|F5H7E1|F5H7E1_HUMAN Inter-alpha-trypsin inhibitor heavy chain H1 OS=H
24.3997	23.9307	25.5084	23.5709	24.8966	23.8592	25.8931	24.0651				By MS/MS	By MS/MS	By MS/MS	By MS/MS	By MS/MS	By MS/MS	By MS/MS	By MS/MS			16	16	16	25.7	25.7	25.7	103.36	0	238.07	1144600000	62	8	7	9	3	7	9	9	10	0.20695	1	-0.32606	-0.521134	Q14624;Q14624-2;B7ZKJ8;E9PGN5;F5H194;H7C0L5;F5GXQ1;CON__Q3T052	Q14624;Q14624-2;B7ZKJ8;E9PGN5;F5H194;H7C0L5;F5GXQ1	Inter-alpha-trypsin inhibitor heavy chain H4;70 kDa inter-alpha-trypsin inhibitor heavy chain H4;35 kDa inter-alpha-trypsin inhibitor heavy chain H4	ITIH4	sp|Q14624|ITIH4_HUMAN Inter-alpha-trypsin inhibitor heavy chain H4 OS=Homo sapiens GN=ITIH4 PE=1 SV=4;sp|Q14624-2|ITIH4_HUMAN Isoform 2 of Inter-alpha-trypsin inhibitor heavy chain H4 OS=Homo sapiens GN=ITIH4;tr|B7ZKJ8|B7ZKJ8_HUMAN 35 kDa inter-alpha-tryps
28.1451	28.3117	27.8382	29.2019	27.7754	28.3163	27.9737	28.225				By MS/MS	By MS/MS	By MS/MS	By MS/MS	By MS/MS	By MS/MS	By MS/MS	By MS/MS			8	2	2	43.5	12.6	12.6	23.063	0	42.695	7830000000	58	5	6	7	9	7	8	8	8	0.421645	1	0.301617	0.950085	B9A064;P0CG04	B9A064;P0CG04	Immunoglobulin lambda-like polypeptide 5;Ig lambda-1 chain C regions	IGLL5;IGLC1	sp|B9A064|IGLL5_HUMAN Immunoglobulin lambda-like polypeptide 5 OS=Homo sapiens GN=IGLL5 PE=2 SV=2;sp|P0CG04|LAC1_HUMAN Ig lambda-1 chain C regions OS=Homo sapiens GN=IGLC1 PE=1 SV=1
20.0375	22.4441	20.3559	23.5372	22.7092	22.48	22.414	19.4994				By matching	By MS/MS		By MS/MS	By matching	By MS/MS	By matching	By MS/MS			4	4	4	13.4	13.4	13.4	34.258	0	11.259	106000000	8	0	1	0	3	0	3	0	1	0.056646	1	-0.181941	-0.160551	P25311;C9JEV0	P25311;C9JEV0	Zinc-alpha-2-glycoprotein	AZGP1	sp|P25311|ZA2G_HUMAN Zinc-alpha-2-glycoprotein OS=Homo sapiens GN=AZGP1 PE=1 SV=2;tr|C9JEV0|C9JEV0_HUMAN Zinc-alpha-2-glycoprotein OS=Homo sapiens GN=AZGP1 PE=3 SV=1
25.7402	25.5632	25.9067	25.7416	25.5206	25.7338	26.0128	25.6944				By MS/MS	By MS/MS	By MS/MS	By MS/MS	By MS/MS	By MS/MS	By MS/MS	By MS/MS			8	8	8	28.4	28.4	28.4	24.158	0	137.51	1802900000	39	6	3	5	5	4	6	5	5	0.00674621	0.992185	-0.00249147	-0.0201379	C9JF17;P05090;C9JX71;F8WBT9	C9JF17;P05090	Apolipoprotein D	APOD	tr|C9JF17|C9JF17_HUMAN Apolipoprotein D (Fragment) OS=Homo sapiens GN=APOD PE=4 SV=1;sp|P05090|APOD_HUMAN Apolipoprotein D OS=Homo sapiens GN=APOD PE=1 SV=1
20.0343	22.2182	21.89	21.7843	22.5476	22.9364	22.0299	21.5436				By matching	By MS/MS	By MS/MS	By MS/MS	By MS/MS	By MS/MS	By MS/MS	By MS/MS			8	8	8	13.9	13.9	13.9	80.058	0	16.698	128050000	8	0	2	0	0	2	4	0	0	0.6495	1	-0.782647	-1.35526	P05165;C9JPQ8;P05165-2;Q5JTW5;H0Y5U0;Q5JTW6	P05165;C9JPQ8;P05165-2	Propionyl-CoA carboxylase alpha chain, mitochondrial	PCCA	sp|P05165|PCCA_HUMAN Propionyl-CoA carboxylase alpha chain, mitochondrial OS=Homo sapiens GN=PCCA PE=1 SV=4;tr|C9JPQ8|C9JPQ8_HUMAN Propionyl-CoA carboxylase alpha chain, mitochondrial OS=Homo sapiens GN=PCCA PE=4 SV=2;sp|P05165-2|PCCA_HUMAN Isoform 2 of Pr
27.8157	28.4052	27.8635	27.017	27.6583	28.3006	27.639	28.3921				By MS/MS	By MS/MS	By MS/MS	By MS/MS	By MS/MS	By MS/MS	By MS/MS	By MS/MS			10	10	9	40.9	40.9	39	39.324	0	323.31	12953000000	124	15	16	17	9	14	19	14	20	0.26015	1	-0.222151	-0.6342	P02765;F5H0Q5;C9JV77	P02765;F5H0Q5;C9JV77	Alpha-2-HS-glycoprotein;Alpha-2-HS-glycoprotein chain A;Alpha-2-HS-glycoprotein chain B	AHSG	sp|P02765|FETUA_HUMAN Alpha-2-HS-glycoprotein OS=Homo sapiens GN=AHSG PE=1 SV=1;tr|F5H0Q5|F5H0Q5_HUMAN Alpha-2-HS-glycoprotein OS=Homo sapiens GN=AHSG PE=4 SV=1;tr|C9JV77|C9JV77_HUMAN Alpha-2-HS-glycoprotein OS=Homo sapiens GN=AHSG PE=4 SV=1
18.1601	19.5402	20.0183	24.4054	24.7686	20.8996	21.2996	30.054			+	By matching	By matching	By matching	By MS/MS	By MS/MS	By MS/MS	By matching	By MS/MS			47	47	2	79.2	79.2	8.8	53.5	0	323.31	17850000000	113	0	0	0	18	12	3	0	80	0.724044	1	-3.72447	-1.48228	O43790;CON__O43790	O43790;CON__O43790	Keratin, type II cuticular Hb6	KRT86	sp|O43790|KRT86_HUMAN Keratin, type II cuticular Hb6 OS=Homo sapiens GN=KRT86 PE=1 SV=1;
34.146	32.9812	33.5775	33.804	33.8964	33.2629	33.908	33.0338			+	By MS/MS	By MS/MS	By MS/MS	By MS/MS	By MS/MS	By MS/MS	By MS/MS	By MS/MS			9	9	9	45.5	45.5	45.5	24.409	0	323.31	344390000000	272	34	28	31	35	33	39	38	34	0.114277	1	0.10188	0.307798	CON__P00761	CON__P00761
28.6302	27.9425	26.4029	29.5096	28.2053	28.8599	27.7698	27.8945			+	By MS/MS	By MS/MS	By MS/MS	By MS/MS	By MS/MS	By MS/MS	By MS/MS	By MS/MS			42	36	14	68.2	62.9	29.9	51.561	0	323.31	19688000000	273	36	31	12	46	28	53	27	40	0.0299679	1	-0.0610852	-0.0872351	P02533;CON__P02533;CON__Q6IFX2;CON__A2A4G1;P19012;CON__P19012;A8MT21;B3KRA2;C9JTG5;CON__Q9D312;Q8N1A0;CON__Q8N1A0;Q8N1A0-2	P02533;CON__P02533	Keratin, type I cytoskeletal 14	KRT14	sp|P02533|K1C14_HUMAN Keratin, type I cytoskeletal 14 OS=Homo sapiens GN=KRT14 PE=1 SV=4;
28.7122	28.1954	25.2828	29.7036	28.1011	29.2791	27.9874	27.9646			+	By MS/MS	By MS/MS	By MS/MS	By MS/MS	By MS/MS	By MS/MS	By MS/MS	By MS/MS			44	33	3	56.7	46.5	3.9	60.044	0	323.31	15141000000	166	23	21	2	30	15	37	13	25	0.135596	1	-0.359574	-0.359099	P02538;CON__P02538;E7EUE8;CON__Q8VED5;P05787;CON__P05787;F8VXB4;B4DXK4;CON__H-INV:HIT000292931;Q8IWY7	P02538;CON__P02538;E7EUE8	Keratin, type II cytoskeletal 6A	KRT6A	sp|P02538|K2C6A_HUMAN Keratin, type II cytoskeletal 6A OS=Homo sapiens GN=KRT6A PE=1 SV=3;;tr|E7EUE8|E7EUE8_HUMAN Keratin, type II cytoskeletal 6A OS=Homo sapiens GN=KRT6A PE=3 SV=2
21.3888	20.047	21.8383	22.7316	22.5609	21.6674	22.4091	20.504			+		By matching		By MS/MS	By MS/MS	By MS/MS	By matching	By matching			3	3	3	19.1	19.1	19.1	22.975	0	8.0749	49631000	4	0	0	0	2	1	1	0	0	0.148207	1	-0.283943	-0.388761	CON__P02662	CON__P02662
31.1334	30.1833	31.3334	29.8411	30.9863	29.6559	31.3152	30.137			+	By MS/MS	By MS/MS	By MS/MS	By MS/MS	By MS/MS	By MS/MS	By MS/MS	By MS/MS			59	59	54	81.3	81.3	76.2	69.366	0	323.31	226510000000	807	114	98	120	79	103	94	109	90	0.0673019	1	0.0992241	0.188842	P02768;CON__P02768-1;E7ESU5;B7WNR0;H0YA55;D6RHD5;C9JKR2;Q8IUK7;P02768-2;H7C013	P02768;CON__P02768-1;E7ESU5;B7WNR0;H0YA55;D6RHD5;C9JKR2;Q8IUK7;P02768-2	Serum albumin	ALB	sp|P02768|ALBU_HUMAN Serum albumin OS=Homo sapiens GN=ALB PE=1 SV=2;;tr|E7ESU5|E7ESU5_HUMAN Serum albumin OS=Homo sapiens GN=ALB PE=4 SV=2;tr|B7WNR0|B7WNR0_HUMAN Serum albumin OS=Homo sapiens GN=ALB PE=4 SV=1;tr|H0YA55|H0YA55_HUMAN Serum albumin (Fragment)
23.4718	23.3639	23.5272	23.8334	24.0292	23.5678	24.1147	22.5408			+	By MS/MS	By MS/MS	By MS/MS	By MS/MS	By MS/MS	By MS/MS	By MS/MS	By MS/MS			19	14	14	37.9	31.6	31.6	69.293	0	45.705	604010000	49	1	9	8	6	7	5	10	3	0.0126214	1	-0.014039	-0.03743	CON__P02769	CON__P02769
25.92	24.2355	25.1184	25.2069	25.9748	24.1519	25.551	24.99			+	By MS/MS	By MS/MS	By MS/MS	By MS/MS	By MS/MS	By MS/MS	By MS/MS	By MS/MS			1	1	1	8.1	8.1	8.1	26.558	0	6.8837	568530000	12	1	2	2	2	0	2	2	1	0.0306666	1	-0.0467205	-0.089204	P07477;P07478;Q8NHM4;H0Y8D1;CON__P07477;E7EQ64	P07477;P07478;Q8NHM4;H0Y8D1;CON__P07477;E7EQ64	Trypsin-1;Alpha-trypsin chain 1;Alpha-trypsin chain 2;Trypsin-2;Putative trypsin-6	PRSS1;PRSS2;PRSS3P2	sp|P07477|TRY1_HUMAN Trypsin-1 OS=Homo sapiens GN=PRSS1 PE=1 SV=1;sp|P07478|TRY2_HUMAN Trypsin-2 OS=Homo sapiens GN=PRSS2 PE=1 SV=1;sp|Q8NHM4|TRY6_HUMAN Putative trypsin-6 OS=Homo sapiens GN=TRY6 PE=5 SV=1;tr|H0Y8D1|H0Y8D1_HUMAN Alpha-trypsin chain 2 (Frag
27.7943	26.812	25.0009	28.5611	26.0739	27.8778	27.1943	26.4602			+	By MS/MS	By MS/MS	By MS/MS	By MS/MS	By MS/MS	By MS/MS	By MS/MS	By MS/MS			35	18	17	65.8	44	44	51.267	0	323.31	10327000000	163	23	22	4	27	16	30	19	22	0.0572412	1	0.140509	0.162146	P08779;CON__P08779;CON__Q9Z2K1;CON__Q3ZAW8	P08779;CON__P08779	Keratin, type I cytoskeletal 16	KRT16	sp|P08779|K1C16_HUMAN Keratin, type I cytoskeletal 16 OS=Homo sapiens GN=KRT16 PE=1 SV=4;
30.3949	30.1851	28.7428	31.4151	31.594	31.1966	29.4511	30.3435			+	By MS/MS	By MS/MS	By MS/MS	By MS/MS	By MS/MS	By MS/MS	By MS/MS	By MS/MS			50	50	42	65.2	65.2	60.3	58.826	0	323.31	137510000000	514	63	52	31	77	84	98	42	67	0.260296	1	-0.461865	-0.634502	P13645;CON__P13645;CON__P02535-1;CON__Q7Z3Y7;Q7Z3Y7;CON__Q148H6;CON__Q7Z3Z0;Q7Z3Z0;Q99456;Q2M2I5;Q7Z3Y8;CON__P05784;CON__Q7Z3Y8;CON__Q2M2I5;CON__Q99456;P05783;CON__Q7Z3Y9;F8VZY9;Q7Z3Y9;E7ENV4	P13645;CON__P13645	Keratin, type I cytoskeletal 10	KRT10	sp|P13645|K1C10_HUMAN Keratin, type I cytoskeletal 10 OS=Homo sapiens GN=KRT10 PE=1 SV=6;
27.3689	26.6998	25.1334	28.3209	27.3736	27.8167	26.6183	26.838			+	By MS/MS	By MS/MS	By MS/MS	By MS/MS	By MS/MS	By MS/MS	By MS/MS	By MS/MS			43	28	8	53.4	37.8	12.7	62.378	0	296.99	9585100000	165	23	16	10	19	22	36	16	23	0.14812	1	-0.280917	-0.388559	P13647;CON__P13647;E7EU87;H0YI76;F8W0C6;H0YIN9;F8VV57	P13647;CON__P13647;E7EU87	Keratin, type II cytoskeletal 5	KRT5	sp|P13647|K2C5_HUMAN Keratin, type II cytoskeletal 5 OS=Homo sapiens GN=KRT5 PE=1 SV=3;;tr|E7EU87|E7EU87_HUMAN Keratin, type II cytoskeletal 5 OS=Homo sapiens GN=KRT5 PE=3 SV=1
23.4546	24.0286	20.9576	25.3595	25.427	23.9647	23.5296	23.5333			+	By MS/MS	By MS/MS	By MS/MS	By MS/MS	By MS/MS	By MS/MS	By MS/MS	By MS/MS			5	5	5	1.6	1.6	1.6	435.16	0	24.219	477180000	21	0	3	1	8	2	3	2	2	0.266388	1	-0.663558	-0.647101	P20930;CON__P20930;H3BLZ1	P20930;CON__P20930	Filaggrin	FLG	sp|P20930|FILA_HUMAN Filaggrin OS=Homo sapiens GN=FLG PE=1 SV=3;
30.8086	30.6692	28.9988	32.2757	31.5009	31.3307	30.528	30.376			+	By MS/MS	By MS/MS	By MS/MS	By MS/MS	By MS/MS	By MS/MS	By MS/MS	By MS/MS			48	47	47	71.6	71.6	71.6	62.064	0	323.31	183870000000	704	84	91	35	120	95	124	71	84	0.1268	1	-0.245845	-0.338117	P35527;CON__P35527	P35527;CON__P35527	Keratin, type I cytoskeletal 9	KRT9	sp|P35527|K1C9_HUMAN Keratin, type I cytoskeletal 9 OS=Homo sapiens GN=KRT9 PE=1 SV=3;
29.067	28.7345	27.2704	29.8711	30.5935	29.7027	28.0456	28.5344			+	By MS/MS	By MS/MS	By MS/MS	By MS/MS	By MS/MS	By MS/MS	By MS/MS	By MS/MS			56	54	1	82.9	81.1	5.6	65.865	0	323.31	68023000000	438	56	49	25	59	85	77	34	53	0.248867	1	-0.483264	-0.610685	CON__P35908;Q01546;CON__Q01546;CON__P07744;H0YID6;P12036;F8VRG4;CON__Q9DCV7;F8WC76;P12036-2;H0YHD9;CON__REFSEQ:XP_932229	CON__P35908
20.6889	20.8232	20.5559	23.8749	22.3335	19.541	20.9992	28.4926			+	By matching	By matching	By matching	By MS/MS	By MS/MS	By matching	By MS/MS	By MS/MS			45	23	17	76.1	48.3	39.4	55.802	0	323.31	3525300000	35	0	0	0	2	3	0	0	30	0.262176	1	-1.35584	-0.638397	P78386;CON__P78386;F5GYI5	P78386;CON__P78386;F5GYI5	Keratin, type II cuticular Hb5	KRT85	sp|P78386|KRT85_HUMAN Keratin, type II cuticular Hb5 OS=Homo sapiens GN=KRT85 PE=1 SV=1;;tr|F5GYI5|F5GYI5_HUMAN Keratin, type II cuticular Hb5 OS=Homo sapiens GN=KRT85 PE=3 SV=1
24.0476	24.5828	22.2878	26.7299	24.1065	25.6926	25.0128	23.6147			+	By matching	By MS/MS	By matching	By MS/MS	By MS/MS	By MS/MS	By MS/MS	By MS/MS			31	3	2	56	6.9	4.2	48.105	0	10.365	569150000	10	0	1	0	2	1	3	2	1	0.0676457	1	-0.194626	-0.189746	Q04695;CON__Q04695;H9KV34;A8MW45;CON__P19001;F5H7G6;C9JH30	Q04695;CON__Q04695	Keratin, type I cytoskeletal 17	KRT17	sp|Q04695|K1C17_HUMAN Keratin, type I cytoskeletal 17 OS=Homo sapiens GN=KRT17 PE=1 SV=2;
21.5855	20.7916	19.7895	22.8868	21.5378	19.1715	21.9232	27.3244			+	By matching	By matching	By matching	By MS/MS	By MS/MS	By matching	By matching	By MS/MS			35	15	10	81.7	38.9	32.9	46.213	0	323.31	1365700000	23	0	0	0	2	2	0	0	19	0.275229	1	-1.22588	-0.665269	Q14525;CON__Q14525;G3V1C2	Q14525;CON__Q14525	Keratin, type I cuticular Ha3-II	KRT33B	sp|Q14525|KT33B_HUMAN Keratin, type I cuticular Ha3-II OS=Homo sapiens GN=KRT33B PE=2 SV=3;
20.8683	19.9748	21.0497	26.9707	25.0936	20.898	21.033	30.1637			+	By matching	By matching	By matching	By MS/MS	By MS/MS	By MS/MS	By matching	By MS/MS			37	36	8	79.8	79.8	26	47.237	0	323.31	12863000000	74	0	0	0	11	6	3	0	54	0.326535	1	-2.08123	-0.768253	Q15323;CON__Q15323;CON__Q9UE12	Q15323;CON__Q15323;CON__Q9UE12	Keratin, type I cuticular Ha1	KRT31	sp|Q15323|K1H1_HUMAN Keratin, type I cuticular Ha1 OS=Homo sapiens GN=KRT31 PE=2 SV=3;;
24.3261	23.4516	22.3267	25.0943	24.6499	24.0003	23.0039	23.6585			+	By MS/MS	By MS/MS	By MS/MS	By MS/MS	By MS/MS	By MS/MS	By MS/MS	By MS/MS			14	14	14	12	12	12	248.07	0	253.95	615150000	55	9	5	3	10	13	6	4	5	0.0140129	1	-0.0284891	-0.0414931	Q5D862;CON__Q5D862	Q5D862;CON__Q5D862	Filaggrin-2	FLG2	sp|Q5D862|FILA2_HUMAN Filaggrin-2 OS=Homo sapiens GN=FLG2 PE=1 SV=1;
26.1557	25.5286	25.4864	26.4759	25.8792	26.1725	26.0669	25.4301			+	By MS/MS	By MS/MS	By MS/MS	By MS/MS	By MS/MS	By MS/MS	By MS/MS	By MS/MS			7	3	1	11.3	8.3	3.3	56.75	0	14.804	1708100000	34	5	5	4	3	4	3	7	3	0.028716	1	0.0244999	0.0837001	CON__Q6IME9;Q14CN4;CON__Q14CN4-1;H9KV51;Q14CN4-2	CON__Q6IME9;Q14CN4;CON__Q14CN4-1;H9KV51;Q14CN4-2	Keratin, type II cytoskeletal 72	KRT72	;sp|Q14CN4|K2C72_HUMAN Keratin, type II cytoskeletal 72 OS=Homo sapiens GN=KRT72 PE=1 SV=2;;tr|H9KV51|H9KV51_HUMAN Keratin, type II cytoskeletal 72 OS=Homo sapiens GN=KRT72 PE=3 SV=1;sp|Q14CN4-2|K2C72_HUMAN Isoform 2 of Keratin, type II cytoskeletal 72 OS=
23.1467	22.9687	21.5709	24.6999	23.8797	23.4762	22.1639	22.2821			+	By MS/MS	By MS/MS	By MS/MS	By MS/MS	By MS/MS	By MS/MS	By MS/MS	By MS/MS			14	13	12	31	29.4	27.5	56.865	0	205.24	466970000	48	3	5	2	11	9	9	2	7	0.0676116	1	0.146112	0.189656	Q8N1N4;CON__Q8N1N4-2;CON__Q7RTT2;Q8N1N4-2;B4DQ49;F8VS93	Q8N1N4;CON__Q8N1N4-2;CON__Q7RTT2;Q8N1N4-2;B4DQ49	Keratin, type II cytoskeletal 78	KRT78	sp|Q8N1N4|K2C78_HUMAN Keratin, type II cytoskeletal 78 OS=Homo sapiens GN=KRT78 PE=2 SV=2;;;sp|Q8N1N4-2|K2C78_HUMAN Isoform 2 of Keratin, type II cytoskeletal 78 OS=Homo sapiens GN=KRT78;tr|B4DQ49|B4DQ49_HUMAN Keratin, type II cytoskeletal 78 OS=Homo sapie
20.97	22.0945	21.0435	23.1065	20.5021	22.4107	23.2373	22.6214			+	By matching	By matching	By matching	By matching	By matching	By MS/MS	By matching	By matching			8	4	3	13	7.6	5.5	61.901	0	11.617	103500000	4	0	0	0	0	0	4	0	0	0.197898	1	-0.389255	-0.501299	Q7Z794;CON__Q7Z794;F5GY66;F8VS61	Q7Z794;CON__Q7Z794	Keratin, type II cytoskeletal 1b	KRT77	sp|Q7Z794|K2C1B_HUMAN Keratin, type II cytoskeletal 1b OS=Homo sapiens GN=KRT77 PE=1 SV=3;
27.9629	27.7387	25.5662	28.7187	29.3788	27.7354	27.672	27.5197			+	By MS/MS	By MS/MS	By MS/MS	By MS/MS	By MS/MS	By MS/MS	By MS/MS	By MS/MS			15	15	15	19.1	19.1	19.1	282.39	0	323.31	7281900000	158	16	17	7	25	29	22	17	25	0.302256	1	-0.579825	-0.720016	Q86YZ3;CON__Q86YZ3	Q86YZ3;CON__Q86YZ3	Hornerin	HRNR	sp|Q86YZ3|HORN_HUMAN Hornerin OS=Homo sapiens GN=HRNR PE=1 SV=2;
35.0548	33.6005	34.3513	34.1192	34.4887	33.6626	34.5301	33.8014			+	By MS/MS	By MS/MS	By MS/MS	By MS/MS	By MS/MS	By MS/MS	By MS/MS	By MS/MS			15	15	15	86.2	86.2	86.2	16.622	0	323.31	1211000000000	2892	395	380	425	367	377	288	342	318	0.164401	1	0.160775	0.42616	CON__Streptavidin	CON__Streptavidin
28.8979	28.9662	28.8384	27.7347	28.3382	28.5644	28.7999	28.9619				By MS/MS	By MS/MS	By MS/MS	By MS/MS	By MS/MS	By MS/MS	By MS/MS	By MS/MS			11	11	11	48.2	48.2	48.2	26.721	0	190.29	18390000000	113	14	17	14	8	13	17	14	16	0.0624281	1	-0.0568247	-0.175968	P02746;D6R934;D6RA08;D6RGJ1	P02746;D6R934;D6RA08	Complement C1q subcomponent subunit B	C1QB	sp|P02746|C1QB_HUMAN Complement C1q subcomponent subunit B OS=Homo sapiens GN=C1QB PE=1 SV=3;tr|D6R934|D6R934_HUMAN Complement C1q subcomponent subunit B OS=Homo sapiens GN=C1QB PE=4 SV=1;tr|D6RA08|D6RA08_HUMAN Complement C1q subcomponent subunit B (Fragme
23.7818	24.7755	24.0483	23.9166	23.3031	24.4531	23.6649	25.0767				By MS/MS	By MS/MS	By MS/MS	By MS/MS	By MS/MS	By MS/MS	By MS/MS	By MS/MS			18	18	18	43.9	43.9	43.9	53.02	0	323.31	1279900000	70	5	13	7	5	5	14	6	15	0.00445094	0.993857	0.00606871	0.0133209	D6RF35;D6RAK8;P02774;P02774-2;D6RBJ7;D6RF20;CON__Q3MHN5;CON__ENSEMBL:ENSBTAP00000018229	D6RF35;D6RAK8;P02774;P02774-2	Vitamin D-binding protein	GC	tr|D6RF35|D6RF35_HUMAN Vitamin D-binding protein OS=Homo sapiens GN=GC PE=4 SV=1;tr|D6RAK8|D6RAK8_HUMAN Vitamin D-binding protein OS=Homo sapiens GN=GC PE=4 SV=1;sp|P02774|VTDB_HUMAN Vitamin D-binding protein OS=Homo sapiens GN=GC PE=1 SV=1;sp|P02774-2|VTD
22.4432	22.8947	22.4205	20.1303	22.374	22.5667	22.5295	23.1062			+	By MS/MS	By MS/MS	By MS/MS	By matching	By MS/MS	By MS/MS	By MS/MS	By MS/MS			6	6	6	11.1	11.1	11.1	70.681	0	21.848	204990000	16	0	4	2	0	1	5	1	3	0.472643	1	-0.671901	-1.04382	Q04756;D6RAR4;CON__ENSEMBL:ENSBTAP00000023055	Q04756;D6RAR4;CON__ENSEMBL:ENSBTAP00000023055	Hepatocyte growth factor activator;Hepatocyte growth factor activator short chain;Hepatocyte growth factor activator long chain	HGFAC	sp|Q04756|HGFA_HUMAN Hepatocyte growth factor activator OS=Homo sapiens GN=HGFAC PE=1 SV=1;tr|D6RAR4|D6RAR4_HUMAN Hepatocyte growth factor activator short chain OS=Homo sapiens GN=HGFAC PE=3 SV=1;
23.4791	23.5437	23.425	22.5922	23.2438	23.3745	23.6712	23.4583				By MS/MS	By MS/MS	By MS/MS	By MS/MS	By MS/MS	By MS/MS	By MS/MS	By MS/MS			5	5	5	15.5	15.5	15.5	43.173	0	14.632	280610000	18	2	3	4	1	1	2	4	1	0.309021	1	-0.176945	-0.733542	P49908;D6REX5;D6RIS9	P49908;D6REX5;D6RIS9	Selenoprotein P	SEPP1	sp|P49908|SEPP1_HUMAN Selenoprotein P OS=Homo sapiens GN=SEPP1 PE=1 SV=3;tr|D6REX5|D6REX5_HUMAN Selenoprotein P (Fragment) OS=Homo sapiens GN=SEPP1 PE=4 SV=1;tr|D6RIS9|D6RIS9_HUMAN Selenoprotein P (Fragment) OS=Homo sapiens GN=SEPP1 PE=4 SV=1
23.2799	22.2686	24.2148	22.0193	23.5	22.6582	24.1964	21.9568				By MS/MS	By MS/MS	By MS/MS	By MS/MS	By MS/MS	By MS/MS	By MS/MS	By MS/MS			5	5	5	5.8	5.8	5.8	151.08	0	13.037	210780000	10	1	0	3	0	2	0	4	0	0.0671631	1	-0.132172	-0.188477	Q92954;Q92954-5;E7EQ48;Q92954-4;Q92954-3;Q92954-6;Q92954-2	Q92954;Q92954-5;E7EQ48;Q92954-4;Q92954-3;Q92954-6;Q92954-2	Proteoglycan 4;Proteoglycan 4 C-terminal part	PRG4	sp|Q92954|PRG4_HUMAN Proteoglycan 4 OS=Homo sapiens GN=PRG4 PE=1 SV=2;sp|Q92954-5|PRG4_HUMAN Isoform E of Proteoglycan 4 OS=Homo sapiens GN=PRG4;tr|E7EQ48|E7EQ48_HUMAN Proteoglycan 4 OS=Homo sapiens GN=PRG4 PE=4 SV=1;sp|Q92954-4|PRG4_HUMAN Isoform D of Pro
23.4493	25.4846	24.0976	24.4449	23.1394	25.0853	22.9991	25.4126				By MS/MS	By MS/MS	By MS/MS	By MS/MS	By MS/MS	By MS/MS	By MS/MS	By MS/MS			15	15	15	32.8	32.8	32.8	65.75	0	295.94	1550400000	50	4	13	6	3	2	10	0	12	0.101103	1	0.210041	0.275311	P05156;G3XAM2;E7ETH0;H0YGY0;F5H1M0;D6R9Z8;CON__Q32PI4	P05156;G3XAM2;E7ETH0;H0YGY0;F5H1M0	Complement factor I;Complement factor I heavy chain;Complement factor I light chain	CFI	sp|P05156|CFAI_HUMAN Complement factor I OS=Homo sapiens GN=CFI PE=1 SV=2;tr|G3XAM2|G3XAM2_HUMAN Complement factor I heavy chain OS=Homo sapiens GN=CFI PE=3 SV=1;tr|E7ETH0|E7ETH0_HUMAN Complement factor I heavy chain OS=Homo sapiens GN=CFI PE=3 SV=1;tr|H0Y
23.165	23.5757	22.6354	24.5485	24.1178	23.838	22.4256	23.8525				By MS/MS	By MS/MS	By matching	By MS/MS	By MS/MS	By MS/MS	By MS/MS	By MS/MS			6	6	6	24.5	24.5	24.5	36.053	0	53.72	324850000	26	3	4	0	6	3	5	1	4	0.0486009	1	-0.0773435	-0.13883	P04406;E7EUT5;E7EUT4;O14556;E7EU54	P04406;E7EUT5;E7EUT4	Glyceraldehyde-3-phosphate dehydrogenase	GAPDH	sp|P04406|G3P_HUMAN Glyceraldehyde-3-phosphate dehydrogenase OS=Homo sapiens GN=GAPDH PE=1 SV=3;tr|E7EUT5|E7EUT5_HUMAN Glyceraldehyde-3-phosphate dehydrogenase OS=Homo sapiens GN=GAPDH PE=3 SV=1;tr|E7EUT4|E7EUT4_HUMAN Glyceraldehyde-3-phosphate dehydrogena
23.5935	24.0104	22.4978	25.0271	25.0059	24.1499	23.2338	24.0628				By MS/MS	By MS/MS	By MS/MS	By MS/MS	By MS/MS	By MS/MS	By MS/MS	By MS/MS			6	6	6	25.6	25.6	25.6	60.54	0	123.32	433490000	28	2	3	2	8	4	5	2	2	0.206369	1	-0.330886	-0.519865	E9PBV3;Q6UWP8	E9PBV3	Suprabasin	SBSN	tr|E9PBV3|E9PBV3_HUMAN Suprabasin OS=Homo sapiens GN=SBSN PE=4 SV=1
22.02	21.4942	23.2367	19.8522	21.4892	21.6002	22.1885	21.0758				By MS/MS	By MS/MS	By MS/MS		By MS/MS	By MS/MS	By MS/MS	By MS/MS			7	7	7	15.7	15.7	15.7	66.034	0	41.431	80496000	16	3	4	3	0	2	0	2	2	0.0289815	1	0.0623617	0.0844506	P35858;E9PGU3	P35858;E9PGU3	Insulin-like growth factor-binding protein complex acid labile subunit	IGFALS	sp|P35858|ALS_HUMAN Insulin-like growth factor-binding protein complex acid labile subunit OS=Homo sapiens GN=IGFALS PE=1 SV=1;tr|E9PGU3|E9PGU3_HUMAN Insulin-like growth factor-binding protein complex acid labile subunit OS=Homo sapiens GN=IGFALS PE=4 SV=1
24.3952	24.5402	22.5649	26.2441	24.5589	25.2583	24.091	24.0699				By MS/MS	By MS/MS	By matching	By MS/MS	By MS/MS	By MS/MS	By MS/MS	By MS/MS			32	19	0	44.2	32.3	0	66.35	0	99.234	1596800000	64	5	8	0	17	6	17	5	6	0.0249051	1	-0.0584345	-0.0728842	F5GWP8;C9JK18;C9JKY1;C9JTX4;C9J826	F5GWP8		KRT17	tr|F5GWP8|F5GWP8_HUMAN Junction plakoglobin OS=Homo sapiens GN=JUP PE=3 SV=1
22.9129	22.7423	19.8714	21.3177	22.9808	22.3263	23.1267	22.7765				By MS/MS	By MS/MS	By MS/MS	By matching	By MS/MS	By MS/MS	By MS/MS	By MS/MS			5	5	5	16.1	16.1	16.1	62.671	0	47.833	146890000	17	2	4	1	0	4	2	2	2	0.73056	1	-1.09153	-1.49331	Q14520;F5H5M6;B7Z8Q5	Q14520;F5H5M6;B7Z8Q5	Hyaluronan-binding protein 2;Hyaluronan-binding protein 2 50 kDa heavy chain;Hyaluronan-binding protein 2 50 kDa heavy chain alternate form;Hyaluronan-binding protein 2 27 kDa light chain;Hyaluronan-binding protein 2 27 kDa light chain alternate form	HABP2	sp|Q14520|HABP2_HUMAN Hyaluronan-binding protein 2 OS=Homo sapiens GN=HABP2 PE=1 SV=1;tr|F5H5M6|F5H5M6_HUMAN Hyaluronan-binding protein 2 50 kDa heavy chain OS=Homo sapiens GN=HABP2 PE=3 SV=1;tr|B7Z8Q5|B7Z8Q5_HUMAN Hyaluronan-binding protein 2 50 kDa heavy
22.4242	26.6891	28.7462	26.8551	27.5796	26.0691	28.4658	21.3727					By MS/MS	By MS/MS	By MS/MS	By MS/MS	By MS/MS	By MS/MS	By MS/MS			1	1	1	1.1	1.1	1.1	131.12	0.0057471	2.5871	1891700000	7	0	1	1	0	2	1	1	1	0.0521162	1	0.306847	0.148361	P35228;F8WEM3;P35228-2	P35228;F8WEM3;P35228-2	Nitric oxide synthase, inducible	NOS2	sp|P35228|NOS2_HUMAN Nitric oxide synthase, inducible OS=Homo sapiens GN=NOS2 PE=1 SV=2;tr|F8WEM3|F8WEM3_HUMAN Nitric oxide synthase,-inducible OS=Homo sapiens GN=NOS2 PE=4 SV=1;sp|P35228-2|NOS2_HUMAN Isoform 2 of Nitric oxide synthase, inducible OS=Homo s
23.3465	23.0223	24.1233	22.7023	23.8365	23.0583	23.9179	23.2974				By MS/MS	By MS/MS	By MS/MS	By MS/MS	By MS/MS	By MS/MS	By MS/MS	By MS/MS			9	9	9	25.5	25.5	25.5	47.65	0	46.024	456030000	32	3	5	4	2	6	3	5	4	0.253372	1	-0.228916	-0.620101	P01011;G3V5I3;G3V3A0;G3V595;P01011-2	P01011;G3V5I3;G3V3A0	Alpha-1-antichymotrypsin;Alpha-1-antichymotrypsin His-Pro-less	SERPINA3	sp|P01011|AACT_HUMAN Alpha-1-antichymotrypsin OS=Homo sapiens GN=SERPINA3 PE=1 SV=2;tr|G3V5I3|G3V5I3_HUMAN Alpha-1-antichymotrypsin OS=Homo sapiens GN=SERPINA3 PE=3 SV=1;tr|G3V3A0|G3V3A0_HUMAN Alpha-1-antichymotrypsin OS=Homo sapiens GN=SERPINA3 PE=3 SV=1
22.6483	22.9114	23.3721	20.1227	23.0766	22.683	22.965	22.6183				By MS/MS	By MS/MS	By MS/MS	By MS/MS	By MS/MS	By MS/MS	By MS/MS	By MS/MS			9	9	9	17.3	17.3	17.3	80.319	0	50.872	325690000	35	2	7	6	1	6	4	5	4	0.330378	1	-0.57209	-0.775813	P26927;G3XAK1;H7BZ63;F5H0W9;Q2TV78;Q2TV78-2;F8WBX9;F5H6L8;H7C0F8	P26927;G3XAK1;H7BZ63	Hepatocyte growth factor-like protein;Hepatocyte growth factor-like protein alpha chain;Hepatocyte growth factor-like protein beta chain	MST1	sp|P26927|HGFL_HUMAN Hepatocyte growth factor-like protein OS=Homo sapiens GN=MST1 PE=1 SV=2;tr|G3XAK1|G3XAK1_HUMAN Hepatocyte growth factor-like protein beta chain OS=Homo sapiens GN=MST1 PE=3 SV=1;tr|H7BZ63|H7BZ63_HUMAN Hepatocyte growth factor-like prot
24.0142	25.3773	24.0135	23.8759	23.8118	24.3446	24.1072	25.5879				By MS/MS	By MS/MS	By MS/MS	By MS/MS	By MS/MS	By MS/MS	By MS/MS	By MS/MS			23	23	23	39.8	39.8	39.8	71.369	0	222.2	1756900000	72	4	13	6	7	6	12	6	18	0.0992366	1	-0.142639	-0.270655	P03952;H0YAC1;E9PBC5;E7EQA8;C9J075;C9IYG8;C9JCT1	P03952;H0YAC1;E9PBC5;E7EQA8	Plasma kallikrein;Plasma kallikrein heavy chain;Plasma kallikrein light chain	KLKB1	sp|P03952|KLKB1_HUMAN Plasma kallikrein OS=Homo sapiens GN=KLKB1 PE=1 SV=1;tr|H0YAC1|H0YAC1_HUMAN Plasma kallikrein light chain (Fragment) OS=Homo sapiens GN=KLKB1 PE=3 SV=1;tr|E9PBC5|E9PBC5_HUMAN Plasma kallikrein light chain OS=Homo sapiens GN=KLKB1 PE=3
28.972	28.9378	29.3085	29.2918	28.9292	28.7804	29.1322	29.0405				By MS/MS	By MS/MS	By MS/MS	By MS/MS	By MS/MS	By MS/MS	By MS/MS	By MS/MS			72	72	64	61.1	61.1	55.4	163.29	0	323.31	109900000000	897	101	117	115	101	100	115	120	128	0.589307	1	0.156943	1.25116	P01023;H0YGH4;H0YGH6;H0YFH1;F8W7L3;CON__ENSEMBL:ENSBTAP00000024146;F5H1E8	P01023;H0YGH4	Alpha-2-macroglobulin	A2M	sp|P01023|A2MG_HUMAN Alpha-2-macroglobulin OS=Homo sapiens GN=A2M PE=1 SV=3;tr|H0YGH4|H0YGH4_HUMAN Alpha-2-macroglobulin OS=Homo sapiens GN=A2M PE=4 SV=1
21.3031	20.8269	19.4841	22.4217	22.1217	20.3549	20.6267	27.8635				By matching	By matching	By matching	By MS/MS	By MS/MS	By matching	By matching	By MS/MS			29	12	0	70.2	35.3	0	49.43	0	265.42	1254000000	15	0	0	0	1	0	0	0	14	0.413454	1	-1.73273	-0.934813	I3L1M0	I3L1M0			tr|I3L1M0|I3L1M0_HUMAN Uncharacterized protein OS=Homo sapiens PE=4 SV=1
22.1507	20.604	22.0393	21.6793	22.1277	21.45	21.7859	21.0977				By MS/MS	By MS/MS	By MS/MS		By MS/MS	By MS/MS	By MS/MS	By MS/MS			2	2	2	3.4	3.4	3.4	75.702	0	16.137	47243000	6	1	2	0	0	1	0	1	1	0.00239695	0.994599	0.00299358	0.00719043	O00187;O00187-2	O00187;O00187-2	Mannan-binding lectin serine protease 2;Mannan-binding lectin serine protease 2 A chain;Mannan-binding lectin serine protease 2 B chain	MASP2	sp|O00187|MASP2_HUMAN Mannan-binding lectin serine protease 2 OS=Homo sapiens GN=MASP2 PE=1 SV=4;sp|O00187-2|MASP2_HUMAN Isoform 2 of Mannan-binding lectin serine protease 2 OS=Homo sapiens GN=MASP2
29.2176	29.6071	29.0839	30.3473	29.5089	29.6508	29.4029	29.2312				By MS/MS	By MS/MS	By MS/MS	By MS/MS	By MS/MS	By MS/MS	By MS/MS	By MS/MS			18	18	18	57.9	57.9	57.9	38.087	0	323.31	61486000000	300	29	42	30	37	33	53	35	41	0.148202	1	0.115529	0.388748	O43866	O43866	CD5 antigen-like	CD5L	sp|O43866|CD5L_HUMAN CD5 antigen-like OS=Homo sapiens GN=CD5L PE=1 SV=1
26.4535	24.8537	26.9276	24.5895	26.4625	24.9479	26.5447	25.0817				By MS/MS	By MS/MS	By MS/MS	By MS/MS	By MS/MS	By MS/MS	By MS/MS	By MS/MS			9	9	9	33.1	33.1	33.1	32.903	0	105.31	2013700000	53	6	6	10	3	9	4	9	6	0.0251581	1	-0.0531325	-0.073605	O75636;O75636-2;Q5SSB9	O75636;O75636-2	Ficolin-3	FCN3	sp|O75636|FCN3_HUMAN Ficolin-3 OS=Homo sapiens GN=FCN3 PE=1 SV=2;sp|O75636-2|FCN3_HUMAN Isoform 2 of Ficolin-3 OS=Homo sapiens GN=FCN3
24.4715	23.7857	24.7788	23.5567	24.1655	23.3693	24.7032	23.3794				By MS/MS	By MS/MS	By MS/MS	By MS/MS	By MS/MS	By MS/MS	By MS/MS	By MS/MS			21	21	21	33.8	33.8	33.8	122.2	0	231	1067100000	83	10	11	12	7	13	8	15	7	0.226276	1	0.243824	0.562872	P00450;E9PFZ2;H7C5R1;D6RE86;H7C5N5;CON__ENSEMBL:ENSBTAP00000031900	P00450;E9PFZ2;H7C5R1	Ceruloplasmin	CP	sp|P00450|CERU_HUMAN Ceruloplasmin OS=Homo sapiens GN=CP PE=1 SV=1;tr|E9PFZ2|E9PFZ2_HUMAN Ceruloplasmin OS=Homo sapiens GN=CP PE=4 SV=1;tr|H7C5R1|H7C5R1_HUMAN Ceruloplasmin (Fragment) OS=Homo sapiens GN=CP PE=4 SV=1
26.6523	25.9822	26.9163	25.6798	26.6683	25.864	26.7129	25.5972				By MS/MS	By MS/MS	By MS/MS	By MS/MS	By MS/MS	By MS/MS	By MS/MS	By MS/MS			27	27	27	52.4	52.4	52.4	70.036	0	323.31	3929000000	146	17	18	23	12	21	20	23	12	0.0874195	1	0.0970383	0.240871	P00734;E9PIT3;C9JV37;CON__P00735	P00734;E9PIT3	Prothrombin;Activation peptide fragment 1;Activation peptide fragment 2;Thrombin light chain;Thrombin heavy chain	F2	sp|P00734|THRB_HUMAN Prothrombin OS=Homo sapiens GN=F2 PE=1 SV=2;tr|E9PIT3|E9PIT3_HUMAN Prothrombin OS=Homo sapiens GN=F2 PE=3 SV=1
23.6527	24.376	23.9335	23.5858	23.6136	24.0322	23.7552	24.6121				By MS/MS	By MS/MS	By MS/MS	By MS/MS	By MS/MS	By MS/MS	By MS/MS	By MS/MS			17	17	17	29.6	29.6	29.6	80.118	0	203.51	1339200000	78	6	15	8	5	7	15	4	18	0.156743	1	-0.116268	-0.408568	P00736;H0YFH3;D3DUT5;F5GZR1;F5H2D0;F5H1V0;F5H6Y3	P00736;H0YFH3	Complement C1r subcomponent;Complement C1r subcomponent heavy chain;Complement C1r subcomponent light chain	C1R	sp|P00736|C1R_HUMAN Complement C1r subcomponent OS=Homo sapiens GN=C1R PE=1 SV=2;tr|H0YFH3|H0YFH3_HUMAN Complement C1r subcomponent heavy chain OS=Homo sapiens GN=C1R PE=3 SV=1
30.2613	29.7198	30.4533	29.67	30.1261	29.6446	30.0962	29.446				By MS/MS	By MS/MS	By MS/MS	By MS/MS	By MS/MS	By MS/MS	By MS/MS	By MS/MS			29	29	14	64	64	44.8	45.205	0	323.31	73608000000	377	49	41	62	37	47	39	54	48	0.325812	1	0.197847	0.766829	P00738;Q0VAC5;I3L0D3;H3BS21;H0Y300;H3BMJ7	P00738;Q0VAC5;I3L0D3	Haptoglobin;Haptoglobin alpha chain;Haptoglobin beta chain	HP	sp|P00738|HPT_HUMAN Haptoglobin OS=Homo sapiens GN=HP PE=1 SV=1;tr|Q0VAC5|Q0VAC5_HUMAN HP protein OS=Homo sapiens GN=HP PE=2 SV=1;tr|I3L0D3|I3L0D3_HUMAN Haptoglobin beta chain OS=Homo sapiens GN=HP PE=4 SV=1
27.3683	27.1216	27.0749	27.8157	27.5877	27.3032	27.2888	27.0786				By MS/MS	By MS/MS	By MS/MS	By MS/MS	By MS/MS	By MS/MS	By MS/MS	By MS/MS			22	7	7	62.6	37.6	37.6	39.029	0	102.76	6069700000	63	6	9	10	9	8	6	9	6	0.0539739	1	0.0305476	0.153372	P00739;P00739-2	P00739;P00739-2	Haptoglobin-related protein	HPR	sp|P00739|HPTR_HUMAN Haptoglobin-related protein OS=Homo sapiens GN=HPR PE=1 SV=2;sp|P00739-2|HPTR_HUMAN Isoform 2 of Haptoglobin-related protein OS=Homo sapiens GN=HPR
21.9706	21.3131	22.7421	21.2871	21.581	21.8718	22.1395	20.9923				By MS/MS	By MS/MS	By MS/MS		By MS/MS	By matching	By MS/MS	By matching			4	4	4	10	10	10	51.778	0	7.5216	64293000	6	1	0	2	0	2	0	1	0	0.166612	1	0.182081	0.43121	P00740	P00740	Coagulation factor IX;Coagulation factor IXa light chain;Coagulation factor IXa heavy chain	F9	sp|P00740|FA9_HUMAN Coagulation factor IX OS=Homo sapiens GN=F9 PE=1 SV=2
27.0482	27.681	27.4486	26.7414	27.2671	27.7195	27.5677	27.8329				By MS/MS	By MS/MS	By MS/MS	By MS/MS	By MS/MS	By MS/MS	By MS/MS	By MS/MS			48	46	46	65.9	64.1	64.1	90.568	0	323.31	21169000000	335	35	53	38	28	35	52	42	52	0.744031	1	-0.367027	-1.51606	P00747;Q68DS2;Q5TEH5;A6PVI2;CON__P06868;Q02325;E9PHF4;Q15195	P00747	Plasminogen;Plasmin heavy chain A;Activation peptide;Angiostatin;Plasmin heavy chain A, short form;Plasmin light chain B	PLG	sp|P00747|PLMN_HUMAN Plasminogen OS=Homo sapiens GN=PLG PE=1 SV=2
26.5835	27.5728	26.6171	25.692	26.0181	27.2015	25.9857	27.5405				By MS/MS	By MS/MS	By MS/MS	By MS/MS	By MS/MS	By MS/MS	By MS/MS	By MS/MS			18	18	18	41.6	41.6	41.6	67.791	0	323.31	6876300000	94	7	22	10	6	7	14	8	20	0.0439828	1	-0.0701089	-0.126215	P00748	P00748	Coagulation factor XII;Coagulation factor XIIa heavy chain;Beta-factor XIIa part 1;Coagulation factor XIIa light chain	F12	sp|P00748|FA12_HUMAN Coagulation factor XII OS=Homo sapiens GN=F12 PE=1 SV=3
26.8733	25.9052	26.864	25.8633	26.3742	25.3893	26.6554	25.5255				By MS/MS	By MS/MS	By MS/MS	By MS/MS	By MS/MS	By MS/MS	By MS/MS	By MS/MS			24	24	24	51.5	51.5	51.5	52.602	0	245.39	4461300000	144	20	20	19	10	22	19	19	15	0.40819	1	0.390313	0.924962	P01008;Q8TCE1;CON__P41361	P01008	Antithrombin-III	SERPINC1	sp|P01008|ANT3_HUMAN Antithrombin-III OS=Homo sapiens GN=SERPINC1 PE=1 SV=1
28.8392	30.0193	29.3167	28.7964	28.9461	29.7083	28.9392	29.8225				By MS/MS	By MS/MS	By MS/MS	By MS/MS	By MS/MS	By MS/MS	By MS/MS	By MS/MS			35	35	35	66.7	66.7	66.7	46.736	0	323.31	48657000000	346	32	56	37	32	41	51	35	62	0.110792	1	-0.111108	-0.299266	P01009;P01009-2;P01009-3;G3V2B9;G3V544;G3V5R8;G3V387	P01009;P01009-2;P01009-3	Alpha-1-antitrypsin;Short peptide from AAT	SERPINA1	sp|P01009|A1AT_HUMAN Alpha-1-antitrypsin OS=Homo sapiens GN=SERPINA1 PE=1 SV=3;sp|P01009-2|A1AT_HUMAN Isoform 2 of Alpha-1-antitrypsin OS=Homo sapiens GN=SERPINA1;sp|P01009-3|A1AT_HUMAN Isoform 3 of Alpha-1-antitrypsin OS=Homo sapiens GN=SERPINA1
25.2886	24.609	26.0298	23.3863	25.1559	24.0383	25.3883	24.2241				By MS/MS	By MS/MS	By MS/MS	By MS/MS	By MS/MS	By MS/MS	By MS/MS	By MS/MS			15	15	15	39.6	39.6	39.6	53.154	0	139.87	1623000000	64	10	8	11	4	7	7	10	7	0.0692422	1	0.126791	0.193937	P01019;E7EUC5	P01019;E7EUC5	Angiotensinogen;Angiotensin-1;Angiotensin-2;Angiotensin-3;Angiotensin-4;Angiotensin 1-9;Angiotensin 1-7;Angiotensin 1-5;Angiotensin 1-4	AGT	sp|P01019|ANGT_HUMAN Angiotensinogen OS=Homo sapiens GN=AGT PE=1 SV=1;tr|E7EUC5|E7EUC5_HUMAN Angiotensin-2 OS=Homo sapiens GN=AGT PE=3 SV=2
28.6084	28.403	28.8649	28.4493	28.4669	28.357	28.6229	28.1684				By MS/MS	By MS/MS	By MS/MS	By MS/MS	By MS/MS	By MS/MS	By MS/MS	By MS/MS			123	123	123	77.5	77.5	77.5	187.15	0	323.31	89796000000	1077	138	136	135	115	136	145	134	138	0.592096	1	0.17761	1.25602	P01024;B4E216;CON__Q2UVX4;O95568	P01024;B4E216	Complement C3;Complement C3 beta chain;C3-beta-c;Complement C3 alpha chain;C3a anaphylatoxin;Acylation stimulating protein;Complement C3b alpha chain;Complement C3c alpha chain fragment 1;Complement C3dg fragment;Complement C3g fragment;Complement C3d fragment;Complement C3f fragment;Complement C3c alpha chain fragment 2	C3	sp|P01024|CO3_HUMAN Complement C3 OS=Homo sapiens GN=C3 PE=1 SV=2;tr|B4E216|B4E216_HUMAN Uncharacterized protein OS=Homo sapiens GN=C3 PE=2 SV=1
24.4213	24.166	24.8939	24.0516	24.5974	24.0138	24.7325	24.2788				By MS/MS	By MS/MS	By MS/MS	By MS/MS	By MS/MS	By MS/MS	By MS/MS	By MS/MS			37	37	37	28.8	28.8	28.8	188.3	0	288.52	1948400000	129	13	19	20	9	18	18	15	17	0.031224	1	-0.022429	-0.0907726	P01031;H0Y4U2;CON__Q1A7A4	P01031	Complement C5;Complement C5 beta chain;Complement C5 alpha chain;C5a anaphylatoxin;Complement C5 alpha chain	C5	sp|P01031|CO5_HUMAN Complement C5 OS=Homo sapiens GN=C5 PE=1 SV=4
23.2877	23.3964	20.8112	24.6654	23.7914	23.8177	23.5612	23.8001				By matching	By MS/MS		By MS/MS	By MS/MS	By MS/MS	By MS/MS	By MS/MS			3	3	3	52	52	52	11.006	0	22.712	223070000	18	0	3	0	3	3	3	3	3	0.378532	1	-0.702441	-0.868933	P01040;C9J0E4	P01040;C9J0E4	Cystatin-A;Cystatin-A, N-terminally processed	CSTA	sp|P01040|CYTA_HUMAN Cystatin-A OS=Homo sapiens GN=CSTA PE=1 SV=1;tr|C9J0E4|C9J0E4_HUMAN Cystatin-A OS=Homo sapiens GN=CSTA PE=4 SV=1
29.4222	29.9531	29.4541	30.5498	29.933	30.0514	29.8589	29.3343				By MS/MS	By MS/MS	By MS/MS	By MS/MS	By MS/MS	By MS/MS	By MS/MS	By MS/MS			8	8	8	64.2	64.2	64.2	18.098	0	198.57	29675000000	99	10	13	11	13	10	19	10	13	0.0577113	1	0.0503879	0.163404	P01591;D6RD17;D6RHJ6;C9JA05	P01591;D6RD17;D6RHJ6	Immunoglobulin J chain	IGJ;JCHAIN	sp|P01591|IGJ_HUMAN Immunoglobulin J chain OS=Homo sapiens GN=IGJ PE=1 SV=4;tr|D6RD17|D6RD17_HUMAN Immunoglobulin J chain (Fragment) OS=Homo sapiens GN=IGJ PE=4 SV=1;tr|D6RHJ6|D6RHJ6_HUMAN Immunoglobulin J chain (Fragment) OS=Homo sapiens GN=IGJ PE=4 SV=1
28.7662	28.1151	28.601	28.7616	29.1262	28.37	28.9347	28.795				By MS/MS	By MS/MS	By MS/MS	By MS/MS	By MS/MS	By MS/MS	By MS/MS	By MS/MS			3	3	2	43.5	43.5	26.9	11.788	0	72.945	6577300000	51	6	6	5	6	7	8	6	7	0.506697	1	-0.245502	-1.10525	P01598	P01598	Ig kappa chain V-I region EU		sp|P01598|KV106_HUMAN Ig kappa chain V-I region EU OS=Homo sapiens PE=1 SV=1
26.1595	22.7302	26.0504	26.2063	25.8238	25.42	25.7705	25.0365				By MS/MS	By MS/MS	By MS/MS	By MS/MS	By MS/MS	By MS/MS	By MS/MS	By MS/MS			4	4	4	31.6	31.6	31.6	12.768	0	31.737	699510000	24	3	1	4	2	4	5	2	3	0.0946984	1	-0.226095	-0.259282	P01602	P01602	Ig kappa chain V-I region HK102	IGKV1-5	sp|P01602|KV110_HUMAN Ig kappa chain V-I region HK102 (Fragment) OS=Homo sapiens GN=IGKV1-5 PE=4 SV=1
21.0895	24.5127	23.8915	24.1089	23.8401	25.5043	23.9117	24.0403				By MS/MS	By MS/MS	By MS/MS	By MS/MS	By MS/MS	By MS/MS	By MS/MS	By MS/MS			2	1	1	25	16.7	16.7	11.834	0	19.118	310490000	11	1	2	1	1	1	2	1	2	0.478655	1	-0.923449	-1.05473	P01605;H7C1X1;P04434	P01605;H7C1X1;P04434	Ig kappa chain V-I region Lay;Ig kappa chain V-III region VH		sp|P01605|KV113_HUMAN Ig kappa chain V-I region Lay OS=Homo sapiens PE=1 SV=1;tr|H7C1X1|H7C1X1_HUMAN Uncharacterized protein OS=Homo sapiens PE=4 SV=1;sp|P04434|KV310_HUMAN Ig kappa chain V-III region VH (Fragment) OS=Homo sapiens PE=4 SV=1
28.4964	28.6747	28.5509	29.0375	28.7398	29.3621	28.7422	28.7275				By MS/MS	By MS/MS	By MS/MS	By MS/MS	By MS/MS	By MS/MS	By MS/MS	By MS/MS			4	4	2	37	37	14.8	11.84	0	125.91	7151300000	75	8	9	8	9	8	13	7	13	0.461895	1	-0.203019	-1.02425	P01610;P80362;P01607;P01609;P01608;P01593	P01610;P80362	Ig kappa chain V-I region WEA;Ig kappa chain V-I region WAT		sp|P01610|KV118_HUMAN Ig kappa chain V-I region WEA OS=Homo sapiens PE=1 SV=1;sp|P80362|KV125_HUMAN Ig kappa chain V-I region WAT OS=Homo sapiens PE=1 SV=1
24.1975	25.0189	24.5229	24.8076	24.1828	23.9686	24.3224	24.296				By MS/MS	By MS/MS	By MS/MS	By MS/MS	By MS/MS	By MS/MS	By MS/MS	By MS/MS			2	2	2	30.4	30.4	30.4	11.745	0	64.803	534950000	27	3	2	5	5	4	4	2	2	1.19722	1	0.444306	2.27192	P01613	P01613	Ig kappa chain V-I region Ni		sp|P01613|KV121_HUMAN Ig kappa chain V-I region Ni OS=Homo sapiens PE=1 SV=1
29.9121	29.9304	29.2427	29.5096	29.7881	30.5829	29.6868	29.3566				By MS/MS	By MS/MS	By MS/MS	By MS/MS	By MS/MS	By MS/MS	By MS/MS	By MS/MS			4	4	2	41.6	41.6	38.9	12.059	0	129.27	10922000000	31	6	5	3	3	3	5	3	3	0.274369	1	-0.204862	-0.663509	P01617;P01614;P06309	P01617;P01614;P06309	Ig kappa chain V-II region TEW;Ig kappa chain V-II region Cum;Ig kappa chain V-II region GM607		sp|P01617|KV204_HUMAN Ig kappa chain V-II region TEW OS=Homo sapiens PE=1 SV=1;sp|P01614|KV201_HUMAN Ig kappa chain V-II region Cum OS=Homo sapiens PE=1 SV=1;sp|P06309|KV205_HUMAN Ig kappa chain V-II region GM607 (Fragment) OS=Homo sapiens PE=4 SV=1
29.8695	30.1155	29.5168	30.5822	29.5851	29.9261	29.7282	29.0581				By MS/MS	By MS/MS	By MS/MS	By MS/MS	By MS/MS	By MS/MS	By MS/MS	By MS/MS			7	7	3	71.6	71.6	25.7	11.775	0	186.81	22875000000	109	10	16	11	17	12	18	12	13	0.755585	1	0.446605	1.53554	P01620	P01620	Ig kappa chain V-III region SIE		sp|P01620|KV302_HUMAN Ig kappa chain V-III region SIE OS=Homo sapiens PE=1 SV=1
24.6787	24.7424	20.6964	24.3539	24.6077	24.7314	24.7914	25.2713				By MS/MS	By MS/MS	By MS/MS	By MS/MS	By MS/MS	By MS/MS	By MS/MS	By MS/MS			5	2	2	66.1	28.4	28.4	11.788	0	15.482	490790000	14	1	2	1	1	2	3	2	2	0.587061	1	-1.23262	-1.24724	P01622	P01622	Ig kappa chain V-III region Ti		sp|P01622|KV304_HUMAN Ig kappa chain V-III region Ti OS=Homo sapiens PE=1 SV=1
28.4921	29.524	28.7537	30.5691	29.774	29.0741	28.8345	29.1407				By MS/MS	By MS/MS	By MS/MS	By MS/MS	By MS/MS	By MS/MS	By MS/MS	By MS/MS			4	1	1	36.8	15.8	15.8	12.64	0	55.323	8546400000	26	2	4	2	5	2	5	2	4	0.0926391	1	0.128924	0.254095	P01625	P01625	Ig kappa chain V-IV region Len		sp|P01625|KV402_HUMAN Ig kappa chain V-IV region Len OS=Homo sapiens PE=1 SV=2
28.5264	17.743	22.7643	19.4233	21.062	27.9587	26.9268	27.5025				By MS/MS	By MS/MS	By MS/MS	By MS/MS	By MS/MS	By MS/MS	By MS/MS	By MS/MS			2	2	0	23.2	23.2	0	11.896	0	18.081	2874300000	18	2	2	2	2	2	3	3	2	0.619743	1	-3.74825	-1.30399	P01700;P01709	P01700;P01709	Ig lambda chain V-I region HA;Ig lambda chain V-II region MGC		sp|P01700|LV102_HUMAN Ig lambda chain V-I region HA OS=Homo sapiens PE=1 SV=1;sp|P01709|LV206_HUMAN Ig lambda chain V-II region MGC OS=Homo sapiens PE=1 SV=1
25.8805	24.1136	26.1327	26.1643	26.6547	25.662	25.7846	20.6133				By MS/MS	By MS/MS	By MS/MS	By MS/MS	By MS/MS	By MS/MS	By MS/MS	By matching			2	2	2	14.4	14.4	14.4	11.453	0	6.0046	1099100000	20	3	1	3	3	5	3	2	0	0.250094	1	0.894125	0.613254	P01701	P01701	Ig lambda chain V-I region NEW		sp|P01701|LV103_HUMAN Ig lambda chain V-I region NEW OS=Homo sapiens PE=1 SV=1
24.5405	21.1939	23.2429	23.3113	23.165	25.8413	24.1334	25.5353				By MS/MS	By matching	By matching	By matching	By matching	By MS/MS	By MS/MS	By MS/MS			2	2	2	14.4	14.4	14.4	11.453	0	6.511	334750000	6	1	0	0	0	0	2	1	2	0.860591	1	-1.59658	-1.71141	P01702;P06316	P01702;P06316	Ig lambda chain V-I region NIG-64;Ig lambda chain V-I region BL2		sp|P01702|LV104_HUMAN Ig lambda chain V-I region NIG-64 OS=Homo sapiens PE=1 SV=1;sp|P06316|LV107_HUMAN Ig lambda chain V-I region BL2 OS=Homo sapiens PE=2 SV=1
25.2054	24.9089	21.3565	25.1312	24.7172	24.8339	24.7822	23.7752				By MS/MS	By MS/MS	By MS/MS	By MS/MS	By MS/MS	By MS/MS	By MS/MS	By MS/MS			2	2	2	18.3	18.3	18.3	11.506	0	6.7209	567510000	16	2	1	1	2	2	2	3	3	0.148547	1	-0.376632	-0.389553	P01708	P01708	Ig lambda chain V-II region BUR		sp|P01708|LV205_HUMAN Ig lambda chain V-II region BUR OS=Homo sapiens PE=1 SV=1
24.66	25.1641	21.3735	25.3158	25.6325	25.2553	24.7511	24.5121				By MS/MS	By MS/MS	By MS/MS	By MS/MS	By MS/MS	By MS/MS	By MS/MS	By MS/MS			3	3	3	34.3	34.3	34.3	11.392	0	39.738	543940000	21	2	3	1	3	3	4	2	3	0.41889	1	-0.909406	-0.944955	P01714	P01714	Ig lambda chain V-III region SH		sp|P01714|LV301_HUMAN Ig lambda chain V-III region SH OS=Homo sapiens PE=1 SV=1
21.5343	26.7085	26.464	21.8426	26.7653	26.5706	20.6561	26.6694				By MS/MS	By MS/MS	By MS/MS	By MS/MS	By MS/MS	By MS/MS	By MS/MS	By MS/MS			4	3	2	42.1	36	26.3	12.141	0	32.792	1429600000	11	1	2	1	1	2	2	0	2	0.196263	1	-1.028	-0.497697	P01763	P01763	Ig heavy chain V-III region WEA		sp|P01763|HV302_HUMAN Ig heavy chain V-III region WEA OS=Homo sapiens PE=1 SV=1
28.9699	29.2079	29.11	29.7937	29.6727	29.5564	29.317	28.9711				By MS/MS	By MS/MS	By MS/MS	By MS/MS	By MS/MS	By MS/MS	By MS/MS	By MS/MS			4	3	2	28.2	22.2	12.8	12.582	0	114.31	10850000000	63	7	10	8	8	8	8	7	7	0.178022	1	-0.108938	-0.45706	P01764	P01764	Ig heavy chain V-III region 23	IGHV3-23	sp|P01764|HV303_HUMAN Ig heavy chain V-III region VH26 OS=Homo sapiens PE=1 SV=1
29.3136	29.6661	29.8315	28.1693	29.7662	28.1834	30.0036	27.4374				By MS/MS	By MS/MS	By MS/MS	By MS/MS	By MS/MS	By MS/MS	By MS/MS	By MS/MS			4	2	1	35.7	24.3	7.8	11.612	0	68.399	8039700000	56	7	6	7	6	7	8	8	7	0.219752	1	0.397485	0.548872	P01765;P01774	P01765	Ig heavy chain V-III region TIL		sp|P01765|HV304_HUMAN Ig heavy chain V-III region TIL OS=Homo sapiens PE=1 SV=1
31.2096	30.9535	30.8079	32.2159	30.7875	30.9252	31.0354	31.1746				By MS/MS	By MS/MS	By MS/MS	By MS/MS	By MS/MS	By MS/MS	By MS/MS	By MS/MS			3	1	1	30.8	15.8	15.8	13.227	0	75.949	26849000000	58	5	6	9	8	8	8	7	7	0.42905	1	0.316031	0.963839	P01766;P01777	P01766	Ig heavy chain V-III region BRO		sp|P01766|HV305_HUMAN Ig heavy chain V-III region BRO OS=Homo sapiens PE=1 SV=1
26.0661	27.3354	26.3879	28.1716	26.3076	27.3695	26.002	26.6978				By MS/MS	By MS/MS	By MS/MS	By MS/MS	By MS/MS	By MS/MS	By MS/MS	By MS/MS			3	2	2	17.5	11.9	11.9	13.718	0	5.4157	3711700000	16	1	3	1	3	1	3	1	3	0.295283	1	0.396054	0.706003	P01772	P01772	Ig heavy chain V-III region KOL		sp|P01772|HV311_HUMAN Ig heavy chain V-III region KOL OS=Homo sapiens PE=1 SV=1
29.4762	29.4375	28.8789	29.9758	29.2037	29.798	29.2373	29.6521				By MS/MS	By MS/MS	By MS/MS	By MS/MS	By MS/MS	By MS/MS	By MS/MS	By MS/MS			5	5	4	42.2	42.2	40.5	11.771	0	74.988	10850000000	51	8	5	7	6	4	8	6	7	0.0395071	1	-0.0306468	-0.113882	P01781;P01782;P01762	P01781	Ig heavy chain V-III region GAL		sp|P01781|HV320_HUMAN Ig heavy chain V-III region GAL OS=Homo sapiens PE=1 SV=1
26.1396	26.6087	21.3832	27.9195	26.8579	27.1599	25.872	25.6478				By MS/MS	By MS/MS	By MS/MS	By MS/MS	By MS/MS	By MS/MS	By MS/MS	By MS/MS			2	2	2	13.2	13.2	13.2	14.117	0	10.63	1225900000	12	1	2	1	2	1	2	1	2	0.239687	1	-0.871655	-0.591376	P01824	P01824	Ig heavy chain V-II region WAH		sp|P01824|HV206_HUMAN Ig heavy chain V-II region WAH OS=Homo sapiens PE=1 SV=1
24.906	25.1439	25.2077	25.596	25.2816	25.1132	25.1727	24.8257				By MS/MS	By MS/MS	By MS/MS	By MS/MS	By MS/MS	By MS/MS	By MS/MS	By MS/MS			15	15	15	27	27	27	83.283	0	227.42	1543000000	70	7	11	5	12	11	10	4	10	0.275117	1	0.115097	0.66504	P01833	P01833	Polymeric immunoglobulin receptor;Secretory component	PIGR	sp|P01833|PIGR_HUMAN Polymeric immunoglobulin receptor OS=Homo sapiens GN=PIGR PE=1 SV=4
32.6499	32.1491	31.9876	32.6104	32.012	32.4245	32.6639	32.8391				By MS/MS	By MS/MS	By MS/MS	By MS/MS	By MS/MS	By MS/MS	By MS/MS	By MS/MS			13	13	13	94.3	94.3	94.3	11.609	0	323.31	259200000000	563	54	93	52	81	59	87	54	83	0.223056	1	-0.135642	-0.555973	P01834	P01834	Ig kappa chain C region	IGKC	sp|P01834|IGKC_HUMAN Ig kappa chain C region OS=Homo sapiens GN=IGKC PE=1 SV=1
33.0632	32.5523	32.7816	33.0847	32.8215	32.6391	32.8202	32.8114				By MS/MS	By MS/MS	By MS/MS	By MS/MS	By MS/MS	By MS/MS	By MS/MS	By MS/MS			23	23	13	68.5	68.5	46.1	36.105	0	323.31	417640000000	791	92	110	89	86	100	121	97	96	0.305052	1	0.0973988	0.725615	P01857	P01857	Ig gamma-1 chain C region	IGHG1	sp|P01857|IGHG1_HUMAN Ig gamma-1 chain C region OS=Homo sapiens GN=IGHG1 PE=1 SV=1
32.5308	32.2055	32.4096	32.7743	32.3423	32.2738	32.3633	32.4607				By MS/MS	By MS/MS	By MS/MS	By MS/MS	By MS/MS	By MS/MS	By MS/MS	By MS/MS			22	17	12	71.5	61.7	44.5	35.9	0	323.31	236590000000	751	83	97	92	112	79	101	80	107	0.427293	1	0.120046	0.96058	P01859	P01859	Ig gamma-2 chain C region	IGHG2	sp|P01859|IGHG2_HUMAN Ig gamma-2 chain C region OS=Homo sapiens GN=IGHG2 PE=1 SV=2
29.4038	29.5364	29.5405	29.7156	29.4555	29.4689	29.4039	29.4747				By MS/MS	By MS/MS	By MS/MS	By MS/MS	By MS/MS	By MS/MS	By MS/MS	By MS/MS			18	7	7	55.2	31.3	31.3	41.287	0	323.31	33602000000	140	14	18	18	19	20	18	14	19	0.729463	1	0.09835	1.49145	P01860	P01860	Ig gamma-3 chain C region	IGHG3	sp|P01860|IGHG3_HUMAN Ig gamma-3 chain C region OS=Homo sapiens GN=IGHG3 PE=1 SV=2
29.4566	28.9353	28.6375	28.6259	28.914	29.064	28.6901	28.863				By MS/MS	By MS/MS	By MS/MS	By MS/MS	By MS/MS	By MS/MS	By MS/MS	By MS/MS			12	5	5	51.1	25.4	25.4	35.94	0	111.03	13266000000	136	17	15	18	18	14	18	14	22	0.0521847	1	0.0310893	0.148546	P01861	P01861	Ig gamma-4 chain C region	IGHG4	sp|P01861|IGHG4_HUMAN Ig gamma-4 chain C region OS=Homo sapiens GN=IGHG4 PE=1 SV=1
32.1589	32.1815	31.924	32.9041	32.2325	32.379	32.1164	32.366				By MS/MS	By MS/MS	By MS/MS	By MS/MS	By MS/MS	By MS/MS	By MS/MS	By MS/MS			33	33	13	66.6	66.6	25.2	49.306	0	323.31	515910000000	1166	123	170	115	165	127	171	122	173	0.0289527	1	0.0186448	0.0843693	P01871;P01871-2	P01871;P01871-2	Ig mu chain C region	IGHM	sp|P01871|IGHM_HUMAN Ig mu chain C region OS=Homo sapiens GN=IGHM PE=1 SV=3;sp|P01871-2|IGHM_HUMAN Isoform 2 of Ig mu chain C region OS=Homo sapiens GN=IGHM
30.7986	30.5814	30.8946	31.6489	30.9559	30.5588	31.0753	30.8839				By MS/MS	By MS/MS	By MS/MS	By MS/MS	By MS/MS	By MS/MS	By MS/MS	By MS/MS			16	16	8	61.2	61.2	34	37.654	0	323.31	119310000000	340	35	42	38	47	44	52	38	44	0.16923	1	0.112384	0.437172	P01876	P01876	Ig alpha-1 chain C region	IGHA1	sp|P01876|IGHA1_HUMAN Ig alpha-1 chain C region OS=Homo sapiens GN=IGHA1 PE=1 SV=2
29.9499	29.9123	29.6005	29.9415	30.2721	29.8186	29.8437	29.0103				By MS/MS	By MS/MS	By MS/MS	By MS/MS	By MS/MS	By MS/MS	By MS/MS	By MS/MS			12	4	4	59.1	30.9	30.9	36.526	0	202.84	22692000000	87	9	12	9	8	13	11	12	13	0.159782	1	0.114872	0.415569	P01877	P01877	Ig alpha-2 chain C region	IGHA2	sp|P01877|IGHA2_HUMAN Ig alpha-2 chain C region OS=Homo sapiens GN=IGHA2 PE=1 SV=3
24.917	25.6354	25.2159	24.0406	24.4658	25.3284	24.6931	25.3644				By MS/MS	By MS/MS	By MS/MS	By MS/MS	By MS/MS	By MS/MS	By MS/MS	By MS/MS			11	11	11	41.7	41.7	41.7	42.253	0	139.16	1225400000	53	4	9	6	4	5	10	4	11	0.0088461	0.998135	-0.0107098	-0.0263442	P01880;P01880-2	P01880;P01880-2	Ig delta chain C region	IGHD	sp|P01880|IGHD_HUMAN Ig delta chain C region OS=Homo sapiens GN=IGHD PE=1 SV=2;sp|P01880-2|IGHD_HUMAN Isoform 2 of Ig delta chain C region OS=Homo sapiens GN=IGHD
29.6391	25.1106	29.8017	25.4813	29.3967	24.2677	29.5741	24.3194				By MS/MS	By MS/MS	By MS/MS	By MS/MS	By MS/MS	By MS/MS	By MS/MS	By MS/MS			25	25	25	67.4	67.4	67.4	30.777	0	323.31	23314000000	131	30	6	28	6	24	6	25	6	0.116761	1	0.61869	0.313855	P02647;F8W696;CON__P15497	P02647;F8W696	Apolipoprotein A-I;Proapolipoprotein A-I;Truncated apolipoprotein A-I	APOA1	sp|P02647|APOA1_HUMAN Apolipoprotein A-I OS=Homo sapiens GN=APOA1 PE=1 SV=1;tr|F8W696|F8W696_HUMAN Apolipoprotein A-I OS=Homo sapiens GN=APOA1 PE=4 SV=1
24.3061	23.0503	24.7442	22.4845	24.3469	23.0653	24.5451	22.971				By MS/MS	By MS/MS	By MS/MS	By MS/MS	By MS/MS	By MS/MS	By MS/MS	By MS/MS			10	10	10	35.6	35.6	35.6	36.154	0	101.73	536010000	52	7	8	7	4	9	5	8	4	0.0445677	1	-0.0858111	-0.127818	P02649;H0Y7L5;E9PEV4;E7ERP7;CON__Q03247	P02649;H0Y7L5;E9PEV4;E7ERP7	Apolipoprotein E	APOE	sp|P02649|APOE_HUMAN Apolipoprotein E OS=Homo sapiens GN=APOE PE=1 SV=1;tr|H0Y7L5|H0Y7L5_HUMAN Apolipoprotein E (Fragment) OS=Homo sapiens GN=APOE PE=4 SV=1;tr|E9PEV4|E9PEV4_HUMAN Apolipoprotein E (Fragment) OS=Homo sapiens GN=APOE PE=4 SV=1;tr|E7ERP7|E7ER
26.723	25.4092	26.9344	24.5072	25.7653	25.3999	26.2261	25.1224				By MS/MS	By MS/MS	By MS/MS	By MS/MS	By MS/MS	By MS/MS	By MS/MS	By MS/MS			7	7	7	69	69	69	11.175	0	323.31	2191300000	62	10	8	9	4	7	8	7	9	0.16498	1	0.265021	0.427485	P02652	P02652	Apolipoprotein A-II;Proapolipoprotein A-II;Truncated apolipoprotein A-II	APOA2	sp|P02652|APOA2_HUMAN Apolipoprotein A-II OS=Homo sapiens GN=APOA2 PE=1 SV=1
23.6466	20.8435	23.8737	21.6139	22.5177	19.2669	22.8629	21.0849				By MS/MS	By matching	By MS/MS	By matching	By MS/MS	By matching	By MS/MS				2	2	2	19.8	19.8	19.8	11.284	0	4.5133	94183000	5	2	0	2	0	0	0	1	0	0.425247	1	1.06131	0.956783	P02655	P02655	Apolipoprotein C-II;Proapolipoprotein C-II	APOC2	sp|P02655|APOC2_HUMAN Apolipoprotein C-II OS=Homo sapiens GN=APOC2 PE=1 SV=1
26.1223	23.739	26.5966	24.706	26.623	24.1031	26.1906	20.3511				By MS/MS	By MS/MS	By MS/MS	By MS/MS	By MS/MS	By MS/MS	By MS/MS	By MS/MS			3	3	3	34.3	34.3	34.3	10.852	0	68.961	600140000	15	2	1	3	2	2	2	2	1	0.252673	1	0.97405	0.618643	P02656	P02656	Apolipoprotein C-III	APOC3	sp|P02656|APOC3_HUMAN Apolipoprotein C-III OS=Homo sapiens GN=APOC3 PE=1 SV=1
21.4396	24.171	21.4774	24.1366	22.5618	22.8271	21.2141	24.3277				By MS/MS	By MS/MS	By matching	By MS/MS	By matching	By MS/MS		By MS/MS			7	7	7	27.4	27.4	27.4	51.511	0	73.271	337380000	17	0	5	0	4	0	2	0	6	0.0249528	1	0.0734887	0.0730203	P02679;P02679-2;C9JEU5;C9JC84;C9JPQ9;C9JU00	P02679;P02679-2;C9JEU5;C9JC84	Fibrinogen gamma chain	FGG	sp|P02679|FIBG_HUMAN Fibrinogen gamma chain OS=Homo sapiens GN=FGG PE=1 SV=3;sp|P02679-2|FIBG_HUMAN Isoform Gamma-A of Fibrinogen gamma chain OS=Homo sapiens GN=FGG;tr|C9JEU5|C9JEU5_HUMAN Fibrinogen gamma chain OS=Homo sapiens GN=FGG PE=4 SV=1;tr|C9JC84|C9
26.2545	25.5106	27.2252	26.5619	25.7037	24.9176	26.4215	25.2867				By MS/MS	By MS/MS	By MS/MS	By MS/MS	By MS/MS	By MS/MS	By MS/MS	By MS/MS			7	7	7	29	29	29	25.038	0	31.626	1777300000	38	5	4	5	8	4	3	6	3	0.840458	1	0.80568	1.67782	P02741;Q5VVP7;P02741-2;C9JRE9	P02741;Q5VVP7;P02741-2	C-reactive protein;C-reactive protein(1-205)	CRP	sp|P02741|CRP_HUMAN C-reactive protein OS=Homo sapiens GN=CRP PE=1 SV=1;tr|Q5VVP7|Q5VVP7_HUMAN C-reactive protein(1-205) OS=Homo sapiens GN=CRP PE=2 SV=1;sp|P02741-2|CRP_HUMAN Isoform 2 of C-reactive protein OS=Homo sapiens GN=CRP
24.9074	20.208	25.0561	21.1606	25.182	23.2549	25.3569	23.3358				By MS/MS	By MS/MS	By MS/MS	By matching	By MS/MS	By MS/MS	By MS/MS	By MS/MS			6	6	6	21.5	21.5	21.5	25.387	0	32.748	547480000	20	3	1	3	0	4	2	6	1	0.476245	1	-1.44937	-1.05036	P02743	P02743	Serum amyloid P-component;Serum amyloid P-component(1-203)	APCS	sp|P02743|SAMP_HUMAN Serum amyloid P-component OS=Homo sapiens GN=APCS PE=1 SV=2
27.5721	28.0569	27.7496	26.5231	27.1051	27.5293	27.2155	27.7703				By MS/MS	By MS/MS	By MS/MS	By MS/MS	By MS/MS	By MS/MS	By MS/MS	By MS/MS			5	5	5	18.4	18.4	18.4	26.016	0	91.422	4218500000	28	3	4	2	3	2	5	4	5	0.0686528	1	0.0703468	0.192391	P02745;H0Y2W8	P02745	Complement C1q subcomponent subunit A	C1QA	sp|P02745|C1QA_HUMAN Complement C1q subcomponent subunit A OS=Homo sapiens GN=C1QA PE=1 SV=2
28.5439	29.0247	28.5707	27.6672	28.4171	28.6001	28.4922	28.9643				By MS/MS	By MS/MS	By MS/MS	By MS/MS	By MS/MS	By MS/MS	By MS/MS	By MS/MS			8	8	8	38.8	38.8	38.8	25.773	0	98.518	17304000000	68	9	8	6	6	9	11	6	13	0.21584	1	-0.166787	-0.540433	P02747	P02747	Complement C1q subcomponent subunit C	C1QC	sp|P02747|C1QC_HUMAN Complement C1q subcomponent subunit C OS=Homo sapiens GN=C1QC PE=1 SV=3
22.8345	22.647	23.6409	21.7725	23.0995	22.3772	23.6958	22.5476				By MS/MS	By MS/MS	By MS/MS	By MS/MS	By MS/MS	By MS/MS	By MS/MS	By MS/MS			5	5	5	12.7	12.7	12.7	63.173	0	19.67	205870000	20	3	3	4	0	4	0	4	2	0.163797	1	-0.206331	-0.42478	P02748;CON__Q3MHN2	P02748	Complement component C9;Complement component C9a;Complement component C9b	C9	sp|P02748|CO9_HUMAN Complement component C9 OS=Homo sapiens GN=C9 PE=1 SV=2
27.1487	26.293	27.6204	25.379	27.4167	26.2274	27.6184	26.3476				By MS/MS	By MS/MS	By MS/MS	By MS/MS	By MS/MS	By MS/MS	By MS/MS	By MS/MS			15	15	15	51	51	51	38.298	0	280.69	4574900000	101	11	12	14	10	14	13	14	13	0.187814	1	-0.29226	-0.478976	P02749;CON__P17690	P02749	Beta-2-glycoprotein 1	APOH	sp|P02749|APOH_HUMAN Beta-2-glycoprotein 1 OS=Homo sapiens GN=APOH PE=1 SV=3
25.4643	28.5455	25.6912	27.3857	25.2783	28.5674	25.3805	28.6356				By MS/MS	By MS/MS	By MS/MS	By MS/MS	By MS/MS	By MS/MS	By MS/MS	By MS/MS			93	93	93	50.8	50.8	50.8	262.62	0	323.31	43607000000	543	32	119	35	56	33	120	30	118	0.0572937	1	-0.193806	-0.162286	P02751;P02751-8;P02751-3;P02751-14;P02751-15;P02751-7;P02751-9;E9PE77;P02751-10;P02751-6;E7ERA1;P02751-5;P02751-11;P02751-13;F8W7G7;P02751-4;P02751-12;H0Y7Z1;E9PG29;P02751-2;H0Y4K8	P02751;P02751-8;P02751-3;P02751-14;P02751-15;P02751-7;P02751-9;E9PE77;P02751-10;P02751-6;E7ERA1;P02751-5;P02751-11;P02751-13;F8W7G7;P02751-4;P02751-12;H0Y7Z1	Fibronectin;Anastellin;Ugl-Y1;Ugl-Y2;Ugl-Y3	FN1	sp|P02751|FINC_HUMAN Fibronectin OS=Homo sapiens GN=FN1 PE=1 SV=4;sp|P02751-8|FINC_HUMAN Isoform 8 of Fibronectin OS=Homo sapiens GN=FN1;sp|P02751-3|FINC_HUMAN Isoform 3 of Fibronectin OS=Homo sapiens GN=FN1;sp|P02751-14|FINC_HUMAN Isoform 14 of Fibronecti
26.3973	25.9834	26.7348	26.0007	26.7353	25.3895	26.7389	25.4605				By MS/MS	By MS/MS	By MS/MS	By MS/MS	By MS/MS	By MS/MS	By MS/MS	By MS/MS			11	11	11	34.4	34.4	34.4	38.999	0	182.09	2383300000	71	9	8	10	7	10	6	12	9	0.184721	1	0.19799	0.472078	P02760;B7Z8R6	P02760;B7Z8R6	Protein AMBP;Alpha-1-microglobulin;Inter-alpha-trypsin inhibitor light chain;Trypstatin	AMBP	sp|P02760|AMBP_HUMAN Protein AMBP OS=Homo sapiens GN=AMBP PE=1 SV=1;tr|B7Z8R6|B7Z8R6_HUMAN Trypstatin OS=Homo sapiens GN=AMBP PE=2 SV=1
26.79	25.9949	27.1341	25.458	27.1893	25.4405	27.2828	25.6213				By MS/MS	By MS/MS	By MS/MS	By MS/MS	By MS/MS	By MS/MS	By MS/MS	By MS/MS			8	8	8	69.4	69.4	69.4	15.887	0	187.86	3124100000	77	11	9	9	7	10	12	11	8	0.0214196	1	-0.0392008	-0.0629173	P02766;E7EW61;F5H868	P02766;E7EW61;F5H868	Transthyretin	TTR	sp|P02766|TTHY_HUMAN Transthyretin OS=Homo sapiens GN=TTR PE=1 SV=1;tr|E7EW61|E7EW61_HUMAN Transthyretin OS=Homo sapiens GN=TTR PE=3 SV=2;tr|F5H868|F5H868_HUMAN Transthyretin OS=Homo sapiens GN=TTR PE=3 SV=1
31.5109	31.7943	32.2866	30.7398	31.8994	31.8528	32.0696	32.0002				By MS/MS	By MS/MS	By MS/MS	By MS/MS	By MS/MS	By MS/MS	By MS/MS	By MS/MS			59	59	59	71.5	71.5	71.5	77.063	0	323.31	131560000000	559	66	76	71	47	66	81	69	83	0.525515	1	-0.372602	-1.13885	P02787;H7C5E8;C9JVG0;F8WCI6;C9JB55;F8WEK9;F8WC57;CON__Q2HJF0;CON__Q29443;CON__Q0IIK2	P02787	Serotransferrin	TF	sp|P02787|TRFE_HUMAN Serotransferrin OS=Homo sapiens GN=TF PE=1 SV=3
25.7346	26.6406	26.0256	26.0931	24.9207	26.1192	25.8495	26.4998				By MS/MS	By MS/MS	By MS/MS	By MS/MS	By MS/MS	By MS/MS	By MS/MS	By MS/MS			12	12	12	31	31	31	51.676	0	68.139	2833600000	59	5	10	6	8	4	11	6	9	0.300006	1	0.276153	0.715503	P02790;Q9BS19	P02790;Q9BS19	Hemopexin	HPX	sp|P02790|HEMO_HUMAN Hemopexin OS=Homo sapiens GN=HPX PE=1 SV=2;tr|Q9BS19|Q9BS19_HUMAN HPX protein OS=Homo sapiens GN=HPX PE=2 SV=1
20.5391	21.34	22.0172	21.076	20.0894	21.5705	20.6	20.4811				By MS/MS	By MS/MS		By MS/MS	By MS/MS	By MS/MS	By MS/MS	By MS/MS			2	2	2	19.3	19.3	19.3	17.016	0	8.1298	20644000	7	1	2	0	2	1	1	0	0	0.599336	1	0.557795	1.26862	P02810	P02810	Salivary acidic proline-rich phosphoprotein 1/2;Salivary acidic proline-rich phosphoprotein 1/2;Salivary acidic proline-rich phosphoprotein 3/4;Peptide P-C	PRH1	sp|P02810|PRPC_HUMAN Salivary acidic proline-rich phosphoprotein 1/2 OS=Homo sapiens GN=PRH1 PE=1 SV=2
29.2037	31.5142	29.5624	28.6341	29.0786	31.6054	29.2941	31.3085				By MS/MS	By MS/MS	By MS/MS	By MS/MS	By MS/MS	By MS/MS	By MS/MS	By MS/MS			41	41	41	65.7	65.7	65.7	67.033	0	323.31	154890000000	570	50	102	53	37	39	125	46	118	0.269014	1	-0.593045	-0.652511	P04003;A6PVY5;F2Z2V7;CON__Q28065	P04003	C4b-binding protein alpha chain	C4BPA	sp|P04003|C4BPA_HUMAN C4b-binding protein alpha chain OS=Homo sapiens GN=C4BPA PE=1 SV=2
27.7441	28.0888	28.2684	26.8633	27.7782	27.7202	27.8031	27.698				By MS/MS	By MS/MS	By MS/MS	By MS/MS	By MS/MS	By MS/MS	By MS/MS	By MS/MS			17	17	17	35.4	35.4	35.4	54.305	0	272.23	7894100000	111	13	18	16	9	15	11	16	13	0.00935092	1	-0.00871563	-0.0278319	P04004;F5GX75;CON__Q3ZBS7	P04004	Vitronectin;Vitronectin V65 subunit;Vitronectin V10 subunit;Somatomedin-B	VTN	sp|P04004|VTNC_HUMAN Vitronectin OS=Homo sapiens GN=VTN PE=1 SV=1
28.0749	28.8861	28.6068	28.358	28.0474	28.6182	28.3684	28.614				By MS/MS	By MS/MS	By MS/MS	By MS/MS	By MS/MS	By MS/MS	By MS/MS	By MS/MS			304	304	304	67.9	67.9	67.9	515.6	0	323.31	234000000000	2372	247	362	252	268	241	380	258	364	0.117833	1	0.0694656	0.316462	P04114;F5H109;A8MUN2;CON__ENSEMBL:ENSBTAP00000032840	P04114;F5H109	Apolipoprotein B-100;Apolipoprotein B-48	APOB	sp|P04114|APOB_HUMAN Apolipoprotein B-100 OS=Homo sapiens GN=APOB PE=1 SV=2;tr|F5H109|F5H109_HUMAN Apolipoprotein B-48 OS=Homo sapiens GN=APOB PE=4 SV=1
27.7607	28.4217	28.3676	27.4164	27.4599	27.8486	27.7887	28.2864				By MS/MS	By MS/MS	By MS/MS	By MS/MS	By MS/MS	By MS/MS	By MS/MS	By MS/MS			21	21	21	40	40	40	59.578	0	317.29	21456000000	210	26	33	24	17	23	34	23	30	0.193235	1	0.145711	0.491007	P04196	P04196	Histidine-rich glycoprotein	HRG	sp|P04196|HRG_HUMAN Histidine-rich glycoprotein OS=Homo sapiens GN=HRG PE=1 SV=1
26.2193	25.437	26.6351	26.8941	25.9369	20.3567	26.0957	24.9955				By MS/MS	By MS/MS	By MS/MS	By MS/MS	By MS/MS	By MS/MS	By MS/MS	By MS/MS			4	4	3	35.7	35.7	28.7	14.275	0	30.42	1092900000	30	3	4	5	5	3	3	3	4	0.678091	1	1.95016	1.4042	P04207	P04207	Ig kappa chain V-III region CLL		sp|P04207|KV308_HUMAN Ig kappa chain V-III region CLL OS=Homo sapiens PE=1 SV=2
25.3479	24.8941	25.3353	25.1658	25.3994	24.8554	25.1864	26.9514				By MS/MS	By MS/MS	By MS/MS	By MS/MS	By MS/MS	By MS/MS	By MS/MS	By MS/MS			2	2	2	14.3	14.3	14.3	11.581	0	8.4182	731640000	14	1	1	1	3	1	1	1	5	0.376561	1	-0.412367	-0.865177	P04209	P04209	Ig lambda chain V-II region NIG-84		sp|P04209|LV211_HUMAN Ig lambda chain V-II region NIG-84 OS=Homo sapiens PE=1 SV=1
24.766	26.9562	25.3722	25.2161	24.9726	26.7783	25.1929	27.0679				By MS/MS	By MS/MS	By MS/MS	By MS/MS	By MS/MS	By MS/MS	By MS/MS	By MS/MS			17	17	17	53.3	53.3	53.3	54.253	0	217.06	5524300000	118	7	23	11	11	7	22	13	24	0.240203	1	-0.425351	-0.592466	P04217;P04217-2;B3KWB5;CON__Q2KJF1	P04217;P04217-2	Alpha-1B-glycoprotein	A1BG	sp|P04217|A1BG_HUMAN Alpha-1B-glycoprotein OS=Homo sapiens GN=A1BG PE=1 SV=4;sp|P04217-2|A1BG_HUMAN Isoform 2 of Alpha-1B-glycoprotein OS=Homo sapiens GN=A1BG
28.9763	28.2847	29.3752	29.9183	27.9613	27.447	28.5733	28.5688				By MS/MS	By MS/MS	By MS/MS	By MS/MS	By MS/MS	By MS/MS	By MS/MS	By MS/MS			23	3	3	63.2	11.3	11.3	43.057	0	323.31	5804000000	188	15	26	22	29	17	27	23	29	1.20493	1	1.00101	2.28485	P04220	P04220	Ig mu heavy chain disease protein		sp|P04220|MUCB_HUMAN Ig mu heavy chain disease protein OS=Homo sapiens PE=1 SV=1
31.1682	30.7931	29.1679	32.0285	31.5312	31.4085	30.4493	30.7031			+	By MS/MS	By MS/MS	By MS/MS	By MS/MS	By MS/MS	By MS/MS	By MS/MS	By MS/MS			56	56	41	63	63	53.7	66.038	0	323.31	358680000000	902	107	104	60	149	122	152	88	120	0.134612	1	-0.233636	-0.356763	P04264;CON__P04264	P04264;CON__P04264	Keratin, type II cytoskeletal 1	KRT1	sp|P04264|K2C1_HUMAN Keratin, type II cytoskeletal 1 OS=Homo sapiens GN=KRT1 PE=1 SV=6;
28.6015	28.5834	28.6098	29.6963	28.8229	29.0808	29.066	29.4546				By MS/MS	By MS/MS	By MS/MS	By MS/MS	By MS/MS	By MS/MS	By MS/MS	By MS/MS			4	4	4	52.2	52.2	52.2	12.575	0	274.05	8751800000	48	5	6	6	6	5	8	5	7	0.326254	1	-0.233336	-0.767699	P04433	P04433	Ig kappa chain V-III region VG		sp|P04433|KV309_HUMAN Ig kappa chain V-III region VG (Fragment) OS=Homo sapiens PE=1 SV=1
20.0841	23.5132	23.5666	19.9398	24.245	23.8571	23.8554	23.7312				By MS/MS	By MS/MS	By MS/MS	By MS/MS	By MS/MS	By MS/MS	By MS/MS	By MS/MS			3	3	3	27.3	27.3	27.3	13.906	0	7.7402	228680000	10	1	1	1	1	1	1	2	2	1.09065	1	-2.14626	-2.09389	Q96KK5;P20671;P0C0S8;Q16777;Q9BTM1;Q99878;Q93077;Q7L7L0;P04908;Q6FI13;C9J0D1;H0YFX9;C9JE22;Q71UI9-2;P16104;Q96QV6;Q71UI9;P0C0S5;Q9BTM1-2;A6NKY0;A6NFA8;A8MQC5;C9J386;Q8IUE6;F5H4B2	Q96KK5;P20671;P0C0S8;Q16777;Q9BTM1;Q99878;Q93077;Q7L7L0;P04908;Q6FI13;C9J0D1;H0YFX9;C9JE22;Q71UI9-2;P16104;Q96QV6;Q71UI9;P0C0S5;Q9BTM1-2	Histone H2A type 1-H;Histone H2A type 1-D;Histone H2A type 1;Histone H2A type 2-C;Histone H2A.J;Histone H2A type 1-J;Histone H2A type 1-C;Histone H2A type 3;Histone H2A type 1-B/E;Histone H2A type 2-A;Histone H2A;Histone H2A.V;Histone H2AX;Histone H2A type 1-A;Histone H2A.Z	HIST1H2AH;HIST1H2AD;HIST1H2AG;HIST2H2AC;H2AFJ;HIST1H2AJ;HIST1H2AC;HIST3H2A;HIST1H2AB;HIST2H2AA3;H2AFV;H2AFX;HIST1H2AA;H2AFZ	sp|Q96KK5|H2A1H_HUMAN Histone H2A type 1-H OS=Homo sapiens GN=HIST1H2AH PE=1 SV=3;sp|P20671|H2A1D_HUMAN Histone H2A type 1-D OS=Homo sapiens GN=HIST1H2AD PE=1 SV=2;sp|P0C0S8|H2A1_HUMAN Histone H2A type 1 OS=Homo sapiens GN=HIST1H2AG PE=1 SV=2;sp|Q16777|H2A
22.8538	22.982	22.0991	23.9128	24.171	23.1643	22.8676	22.7923				By MS/MS	By matching		By MS/MS	By MS/MS	By MS/MS	By MS/MS	By MS/MS			3	3	3	10.6	10.6	10.6	34.735	0	6.0379	139000000	7	1	0	0	2	3	0	1	0	0.237318	1	-0.286865	-0.586368	P05089;P05089-2;P05089-3	P05089;P05089-2;P05089-3	Arginase-1	ARG1	sp|P05089|ARGI1_HUMAN Arginase-1 OS=Homo sapiens GN=ARG1 PE=1 SV=2;sp|P05089-2|ARGI1_HUMAN Isoform 2 of Arginase-1 OS=Homo sapiens GN=ARG1;sp|P05089-3|ARGI1_HUMAN Isoform 3 of Arginase-1 OS=Homo sapiens GN=ARG1
21.0194	22.7623	22.0275	21.5992	22.0602	23.1937	22.1711	22.9091				By MS/MS	By MS/MS	By MS/MS	By MS/MS	By MS/MS	By MS/MS	By MS/MS	By MS/MS			9	9	9	20.1	20.1	20.1	75.51	0	43.1	131720000	17	0	3	1	1	1	6	1	4	0.788092	1	-0.731449	-1.59019	P05160	P05160	Coagulation factor XIII B chain	F13B	sp|P05160|F13B_HUMAN Coagulation factor XIII B chain OS=Homo sapiens GN=F13B PE=1 SV=3
26.3833	24.8052	26.693	24.2242	26.2128	24.6416	26.7453	24.6282				By MS/MS	By MS/MS	By MS/MS	By MS/MS	By MS/MS	By MS/MS	By MS/MS	By MS/MS			18	18	18	43.7	43.7	43.7	57.07	0	95.661	2776100000	68	13	5	13	5	8	7	11	6	0.0127323	1	-0.0305438	-0.0377542	P05546;CON__ENSEMBL:ENSBTAP00000018574	P05546	Heparin cofactor 2	SERPIND1	sp|P05546|HEP2_HUMAN Heparin cofactor 2 OS=Homo sapiens GN=SERPIND1 PE=1 SV=3
22.3509	24.3351	24.5426	25.7408	20.287	22.9216	24.4699	19.9073				By MS/MS	By MS/MS	By MS/MS	By MS/MS	By MS/MS	By MS/MS	By MS/MS	By MS/MS			3	3	3	28.9	28.9	28.9	14.07	0	61.247	381070000	16	2	2	3	1	1	2	4	1	0.920257	1	2.34592	1.81072	P06311	P06311	Ig kappa chain V-III region IARC/BL41		sp|P06311|KV311_HUMAN Ig kappa chain V-III region IARC/BL41 OS=Homo sapiens PE=1 SV=1
29.3465	29.1481	29.8705	30.416	29.4355	29.4756	29.5487	29.2574				By MS/MS	By MS/MS	By MS/MS	By MS/MS	By MS/MS	By MS/MS	By MS/MS	By MS/MS			6	6	1	29.8	29.8	22.3	13.38	0	159.19	20263000000	68	8	9	6	10	9	6	8	12	0.402134	1	0.265983	0.913597	P06312;P06313	P06312;P06313	Ig kappa chain V-IV region;Ig kappa chain V-IV region JI	IGKV4-1	sp|P06312|KV401_HUMAN Ig kappa chain V-IV region (Fragment) OS=Homo sapiens GN=IGKV4-1 PE=4 SV=1;sp|P06313|KV403_HUMAN Ig kappa chain V-IV region JI OS=Homo sapiens PE=4 SV=1
27.5337	27.6981	27.5535	27.498	28.033	27.8504	27.746	27.583				By MS/MS	By MS/MS	By MS/MS	By MS/MS	By MS/MS	By MS/MS	By MS/MS	By MS/MS			2	2	1	17.1	17.1	6.2	16.228	0	66.027	4088500000	47	4	7	5	7	6	6	6	6	1.17323	1	-0.232256	-2.23172	P06331	P06331	Ig heavy chain V-II region ARH-77		sp|P06331|HV209_HUMAN Ig heavy chain V-II region ARH-77 OS=Homo sapiens PE=4 SV=1
26.3422	24.871	26.5174	24.847	26.2414	24.8737	26.1939	24.7892			+	By MS/MS	By MS/MS	By MS/MS	By MS/MS	By MS/MS	By MS/MS	By MS/MS	By MS/MS			28	28	28	38.1	38.1	38.1	85.696	0	323.31	5407000000	155	23	16	27	10	26	14	24	15	0.0707109	1	0.119894	0.197782	P06396;P06396-3;F5H1A8;P06396-2;F8WA45;F5H8M4;CON__Q3SX14;Q5T0H9;Q5T0H8;Q5T0H7;Q5T0I0;Q5T0I1;REV__Q6TDU7-2;REV__F5H6T6;REV__Q6TDU7-3;REV__F5H555;REV__B4DX11;REV__Q6TDU7;REV__F8W8F9;REV__H0YJM7	P06396;P06396-3;F5H1A8;P06396-2;F8WA45;F5H8M4;CON__Q3SX14	Gelsolin	GSN	sp|P06396|GELS_HUMAN Gelsolin OS=Homo sapiens GN=GSN PE=1 SV=1;sp|P06396-3|GELS_HUMAN Isoform 3 of Gelsolin OS=Homo sapiens GN=GSN;tr|F5H1A8|F5H1A8_HUMAN Gelsolin OS=Homo sapiens GN=GSN PE=4 SV=1;sp|P06396-2|GELS_HUMAN Isoform 2 of Gelsolin OS=Homo sapiens
20.7018	22.0805	21.4753	20.2553	22.0729	21.3414	21.8432	21.019				By matching	By MS/MS	By MS/MS	By matching	By MS/MS	By MS/MS	By MS/MS	By MS/MS			11	2	2	20.1	5.2	5.2	83.267	0	60.255	43611000	9	0	1	1	0	2	2	1	2	0.414865	1	-0.440902	-0.937449	P06681;P06681-2;Q5ST57;H0Y3H6;E9PFN7;B4DQI1	P06681;P06681-2;Q5ST57;H0Y3H6;E9PFN7;B4DQI1	Complement C2;Complement C2b fragment;Complement C2a fragment	C2	sp|P06681|CO2_HUMAN Complement C2 OS=Homo sapiens GN=C2 PE=1 SV=2;sp|P06681-2|CO2_HUMAN Isoform 2 of Complement C2 OS=Homo sapiens GN=C2;tr|Q5ST57|Q5ST57_HUMAN Complement C2 OS=Homo sapiens GN=C2 PE=3 SV=1;tr|H0Y3H6|H0Y3H6_HUMAN Complement C2 (Fragment) OS
22.3666	22.4328	21.1854	23.4064	21.7148	23.7341	21.1215	22.5106				By MS/MS	By MS/MS	By matching	By MS/MS	By matching	By MS/MS	By matching	By MS/MS			3	3	3	31.6	31.6	31.6	13.242	0	18.57	133080000	8	1	1	0	1	0	4	0	1	0.0370232	1	0.0775719	0.106992	P06702	P06702	Protein S100-A9	S100A9	sp|P06702|S10A9_HUMAN Protein S100-A9 OS=Homo sapiens GN=S100A9 PE=1 SV=1
25.0204	20.8808	25.0004	20.9271	24.4606	21.2529	24.9179	21.0155				By MS/MS	By MS/MS	By MS/MS	By matching	By MS/MS	By matching	By MS/MS	By matching			18	18	18	52.8	52.8	52.8	45.398	0	103.45	859950000	52	12	0	12	0	13	0	15	0	0.00971538	1	0.045424	0.0289049	P06727;CON__Q32PJ2	P06727	Apolipoprotein A-IV	APOA4	sp|P06727|APOA4_HUMAN Apolipoprotein A-IV OS=Homo sapiens GN=APOA4 PE=1 SV=3
22.1697	22.2354	21.0123	23.6199	22.1794	21.5984	21.1227	21.4899				By MS/MS	By MS/MS		By MS/MS	By MS/MS	By MS/MS	By MS/MS	By MS/MS			6	6	6	22.1	22.1	22.1	38.604	0	17.335	132450000	13	1	1	0	4	3	2	1	1	0.530431	1	0.661752	1.14759	P07355;P07355-2;H0YN42;H0YM50;H0YL33;H0YMU9;H0YMD0;B3KRQ1;H0YN28;A6NMY6;H0YNP5;H0YNA0;H0YKS4;H0YMW4;H0YN52;H0YKX9;H0YMT9;H0YLV6;H0YKZ7;H0YKL9;H0YKV8;H0YMM1	P07355;P07355-2;H0YN42;H0YM50;H0YL33;H0YMU9;H0YMD0;B3KRQ1;H0YN28;A6NMY6;H0YNP5	Annexin A2;Annexin;Putative annexin A2-like protein	ANXA2;ANXA2P2	sp|P07355|ANXA2_HUMAN Annexin A2 OS=Homo sapiens GN=ANXA2 PE=1 SV=2;sp|P07355-2|ANXA2_HUMAN Isoform 2 of Annexin A2 OS=Homo sapiens GN=ANXA2;tr|H0YN42|H0YN42_HUMAN Annexin (Fragment) OS=Homo sapiens GN=ANXA2 PE=3 SV=1;tr|H0YM50|H0YM50_HUMAN Annexin (Fragme
23.049	24.3789	24.0278	23.3062	23.7329	23.9944	23.5996	23.8158				By MS/MS	By MS/MS	By MS/MS	By MS/MS	By MS/MS	By MS/MS	By MS/MS	By MS/MS			10	10	10	23.5	23.5	23.5	65.163	0	155.99	583170000	33	2	7	4	1	3	5	3	8	0.110068	1	-0.0951953	-0.297487	P07357	P07357	Complement component C8 alpha chain	C8A	sp|P07357|CO8A_HUMAN Complement component C8 alpha chain OS=Homo sapiens GN=C8A PE=1 SV=2
26.1243	25.7204	26.5586	23.8713	25.6588	25.0066	25.8888	25.4621				By MS/MS	By MS/MS	By MS/MS	By MS/MS	By MS/MS	By MS/MS	By MS/MS	By MS/MS			19	19	19	47.7	47.7	47.7	67.046	0	284.24	2906400000	112	17	13	16	5	17	11	18	15	0.035983	1	0.0645485	0.104096	P07358;F5GY80;F5H7G1	P07358;F5GY80;F5H7G1	Complement component C8 beta chain	C8B	sp|P07358|CO8B_HUMAN Complement component C8 beta chain OS=Homo sapiens GN=C8B PE=1 SV=3;tr|F5GY80|F5GY80_HUMAN Complement component C8 beta chain OS=Homo sapiens GN=C8B PE=4 SV=1;tr|F5H7G1|F5H7G1_HUMAN Complement component C8 beta chain OS=Homo sapiens GN
24.3914	24.7313	24.5976	24.1425	24.4977	24.6798	24.4643	24.8013				By MS/MS	By MS/MS	By MS/MS	By MS/MS	By MS/MS	By MS/MS	By MS/MS	By MS/MS			8	8	8	54	54	54	22.277	0	46.009	522870000	31	2	5	4	3	3	5	3	6	0.427725	1	-0.145066	-0.961382	P07360;Q5SQ08	P07360;Q5SQ08	Complement component C8 gamma chain	C8G	sp|P07360|CO8G_HUMAN Complement component C8 gamma chain OS=Homo sapiens GN=C8G PE=1 SV=3;tr|Q5SQ08|Q5SQ08_HUMAN Complement component 8, gamma polypeptide (Fragment) OS=Homo sapiens GN=C8G PE=2 SV=1
30.8148	32.0258	31.2985	31.5947	30.8364	31.9138	31.1953	31.9452				By MS/MS	By MS/MS	By MS/MS	By MS/MS	By MS/MS	By MS/MS	By MS/MS	By MS/MS			52	52	50	59.2	59.2	58.9	501.31	0	323.31	152020000000	731	60	130	71	89	68	111	79	123	0.0362526	1	-0.0392008	-0.104847	P08519;Q16609	P08519	Apolipoprotein(a)	LPA	sp|P08519|APOA_HUMAN Apolipoprotein(a) OS=Homo sapiens GN=LPA PE=1 SV=1
27.8579	28.3465	28.1397	26.9564	27.9667	28.3024	28.3234	28.3287				By MS/MS	By MS/MS	By MS/MS	By MS/MS	By MS/MS	By MS/MS	By MS/MS	By MS/MS			63	63	60	60.9	60.9	58.6	139.09	0	323.31	51078000000	551	55	81	67	39	57	93	71	88	0.600692	1	-0.405185	-1.27097	P08603;P08603-2;F8WDX4;C9JYL1;Q5TFM2;Q02985;F5H414;Q6NSD3;Q02985-2	P08603	Complement factor H	CFH	sp|P08603|CFAH_HUMAN Complement factor H OS=Homo sapiens GN=CFH PE=1 SV=4
25.2845	25.1395	25.6297	24.0091	25.3713	24.392	25.3781	25.2141				By MS/MS	By MS/MS	By MS/MS	By MS/MS	By MS/MS	By MS/MS	By MS/MS	By MS/MS			12	12	12	32.8	32.8	32.8	54.565	0	109.79	1489100000	47	4	10	7	2	6	6	4	8	0.0614031	1	-0.073205	-0.173247	P08697;P08697-2;C9JMH6;C9JPV4;CON__P28800	P08697;P08697-2;C9JMH6;C9JPV4	Alpha-2-antiplasmin	SERPINF2	sp|P08697|A2AP_HUMAN Alpha-2-antiplasmin OS=Homo sapiens GN=SERPINF2 PE=1 SV=3;sp|P08697-2|A2AP_HUMAN Isoform 2 of Alpha-2-antiplasmin OS=Homo sapiens GN=SERPINF2;tr|C9JMH6|C9JMH6_HUMAN Alpha-2-antiplasmin (Fragment) OS=Homo sapiens GN=SERPINF2 PE=3 SV=1;t
24.6092	25.414	24.8472	24.5796	24.0347	25.0049	24.1957	25.393				By MS/MS	By MS/MS	By MS/MS	By MS/MS	By MS/MS	By MS/MS	By MS/MS	By MS/MS			18	18	18	35	35	35	76.684	0	266.6	1364000000	49	3	9	6	6	4	7	2	12	0.2175	1	0.205437	0.544017	P09871;F8WCZ6;A6NG18;H0Y5D1;F5H7T4;B5MCV4	P09871;F8WCZ6;A6NG18	Complement C1s subcomponent;Complement C1s subcomponent heavy chain;Complement C1s subcomponent light chain	C1S	sp|P09871|C1S_HUMAN Complement C1s subcomponent OS=Homo sapiens GN=C1S PE=1 SV=1;tr|F8WCZ6|F8WCZ6_HUMAN Complement C1s subcomponent heavy chain OS=Homo sapiens GN=C1S PE=3 SV=1;tr|A6NG18|A6NG18_HUMAN Complement C1s subcomponent heavy chain OS=Homo sapiens
32.3261	31.89	32.2949	32.7358	32.0006	31.6611	32.3546	31.9428				By MS/MS	By MS/MS	By MS/MS	By MS/MS	By MS/MS	By MS/MS	By MS/MS	By MS/MS			9	9	1	96.2	96.2	16	11.293	0	323.31	136690000000	213	24	26	25	24	25	31	26	32	0.697814	1	0.321915	1.43779	P0CG05;P0CF74	P0CG05;P0CF74	Ig lambda-2 chain C regions;Ig lambda-6 chain C region	IGLC2;IGLC6	sp|P0CG05|LAC2_HUMAN Ig lambda-2 chain C regions OS=Homo sapiens GN=IGLC2 PE=1 SV=1;sp|P0CF74|LAC6_HUMAN Ig lambda-6 chain C region OS=Homo sapiens GN=IGLC6 PE=4 SV=1
24.8272	26.3739	25.2464	24.6298	24.6726	26.3437	24.669	26.8666				By MS/MS	By MS/MS	By MS/MS	By MS/MS	By MS/MS	By MS/MS	By MS/MS	By MS/MS			30	30	30	42.2	42.2	42.2	93.517	0	323.31	3956300000	107	8	19	8	12	8	21	6	25	0.213192	1	-0.368626	-0.534703	P10643;E7EPA5;Q05CI3;CON__Q29RQ1;Q12884;B4DLR2	P10643	Complement component C7	C7	sp|P10643|CO7_HUMAN Complement component C7 OS=Homo sapiens GN=C7 PE=1 SV=2
25.0246	24.6402	25.2595	24.173	25.0874	24.5398	25.0845	24.2346				By MS/MS	By MS/MS	By MS/MS	By MS/MS	By MS/MS	By MS/MS	By MS/MS	By MS/MS			9	9	9	26.1	26.1	26.1	52.494	0	77.037	938240000	41	4	4	5	6	8	4	8	2	0.0412324	1	0.0377135	0.118648	P10909;P10909-4;P10909-5;P10909-2;E7ETA7;H0YC35;P10909-3;H0YLK8;E7ERK6;H0YAS8;E7ETB4;E5RG36;E5RGB0;E5RH61;E5RJZ5	P10909;P10909-4;P10909-5;P10909-2;E7ETA7;H0YC35;P10909-3;H0YLK8	Clusterin;Clusterin beta chain;Clusterin alpha chain;Clusterin	CLU	sp|P10909|CLUS_HUMAN Clusterin OS=Homo sapiens GN=CLU PE=1 SV=1;sp|P10909-4|CLUS_HUMAN Isoform 4 of Clusterin OS=Homo sapiens GN=CLU;sp|P10909-5|CLUS_HUMAN Isoform 5 of Clusterin OS=Homo sapiens GN=CLU;sp|P10909-2|CLUS_HUMAN Isoform 2 of Clusterin OS=Homo
27.3763	26.1854	26.8648	27.0581	20.9687	20.878	19.7224	20.0237				By MS/MS	By MS/MS	By MS/MS	By MS/MS							21	21	21	29.5	29.5	29.5	94.573	0	295.84	4284700000	77	20	20	18	19	0	0	0	0	5.45536	0.18	6.47291	16.2114	P13591;P13591-1;P13591-4;P13591-3;E9PLH7;H7BYX6;P13591-5;P13591-6;E7ESD8	P13591;P13591-1;P13591-4;P13591-3;E9PLH7;H7BYX6;P13591-5;P13591-6	Neural cell adhesion molecule 1	NCAM1	sp|P13591|NCAM1_HUMAN Neural cell adhesion molecule 1 OS=Homo sapiens GN=NCAM1 PE=1 SV=3;sp|P13591-1|NCAM1_HUMAN Isoform 2 of Neural cell adhesion molecule 1 OS=Homo sapiens GN=NCAM1;sp|P13591-4|NCAM1_HUMAN Isoform 4 of Neural cell adhesion molecule 1 OS=H
25.553	25.5454	25.6493	24.0807	25.426	25.4169	25.4016	25.638				By MS/MS	By MS/MS	By MS/MS	By MS/MS	By MS/MS	By MS/MS	By MS/MS	By MS/MS			31	31	31	43.6	43.6	43.6	104.79	0	323.31	3948400000	154	19	23	19	12	16	23	17	25	0.288774	1	-0.263524	-0.692852	P13671;C9JC72	P13671	Complement component C6	C6	sp|P13671|CO6_HUMAN Complement component C6 OS=Homo sapiens GN=C6 PE=1 SV=3
24.1694	23.7892	21.7305	25.5935	24.0788	24.4671	23.2987	24.0197				By MS/MS	By MS/MS	By MS/MS	By MS/MS	By MS/MS	By MS/MS	By MS/MS	By MS/MS			22	15	12	33.8	25.1	20.5	81.744	0	164.04	1120000000	54	7	7	1	12	5	10	4	8	0.0618226	1	-0.145415	-0.174361	P14923;B4DGU4;P35222-2	P14923	Junction plakoglobin	JUP	sp|P14923|PLAK_HUMAN Junction plakoglobin OS=Homo sapiens GN=JUP PE=1 SV=3
22.2818	22.2931	23.4563	21.9324	22.5829	22.0132	23.3453	20.2129				By MS/MS	By MS/MS	By MS/MS	By MS/MS	By MS/MS	By MS/MS	By MS/MS				8	8	8	27.3	27.3	27.3	52.286	0	48.146	152350000	18	1	1	6	1	2	1	6	0	0.247075	1	0.45229	0.606928	P15169;B1AP58;CON__Q2KJ83	P15169	Carboxypeptidase N catalytic chain	CPN1	sp|P15169|CBPN_HUMAN Carboxypeptidase N catalytic chain OS=Homo sapiens GN=CPN1 PE=1 SV=1
25.0916	24.1217	20.5793	26.1854	25.1023	25.7379	24.0489	24.8092				By MS/MS	By MS/MS	By MS/MS	By MS/MS	By MS/MS	By MS/MS	By MS/MS	By MS/MS			69	69	69	23.7	23.7	23.7	331.77	0	323.31	4731300000	196	17	19	1	50	29	50	9	21	0.310315	1	-0.930079	-0.736123	P15924;P15924-2;H7BYR0	P15924;P15924-2	Desmoplakin	DSP	sp|P15924|DESP_HUMAN Desmoplakin OS=Homo sapiens GN=DSP PE=1 SV=3;sp|P15924-2|DESP_HUMAN Isoform DPII of Desmoplakin OS=Homo sapiens GN=DSP
26.9578	25.5993	25.6589	25.9762	25.7304	26.8805	26.6718	28.4576				By MS/MS	By MS/MS	By MS/MS	By MS/MS	By MS/MS	By MS/MS	By MS/MS	By MS/MS			5	2	0	41.9	17.1	0	14.089	0	140.51	1432200000	15	2	1	2	1	1	2	2	4	0.65833	1	-0.887012	-1.37041	P18136;P18135	P18136;P18135	Ig kappa chain V-III region HIC;Ig kappa chain V-III region HAH		sp|P18136|KV313_HUMAN Ig kappa chain V-III region HIC OS=Homo sapiens PE=2 SV=2;sp|P18135|KV312_HUMAN Ig kappa chain V-III region HAH OS=Homo sapiens PE=2 SV=1
27.8421	26.9598	28.1262	26.8127	28.0418	27.1166	28.2225	27.0893				By MS/MS	By MS/MS	By MS/MS	By MS/MS	By MS/MS	By MS/MS	By MS/MS	By MS/MS			27	27	27	37.9	37.9	37.9	106.46	0	323.31	12475000000	185	20	24	31	16	24	23	26	21	0.158942	1	-0.18236	-0.413636	P19823;Q5T985;Q5T987;CON__Q9TRI1	P19823;Q5T985	Inter-alpha-trypsin inhibitor heavy chain H2	ITIH2	sp|P19823|ITIH2_HUMAN Inter-alpha-trypsin inhibitor heavy chain H2 OS=Homo sapiens GN=ITIH2 PE=1 SV=2;tr|Q5T985|Q5T985_HUMAN Inter-alpha (Globulin) inhibitor H2 OS=Homo sapiens GN=ITIH2 PE=2 SV=1
20.2939	23.8812	19.811	20.4412	21.4167	23.7402	19.8473	21.2289				By matching	By MS/MS	By matching	By matching	By matching	By MS/MS	By matching	By matching			22	14	14	20.6	13.9	13.9	163.86	0	61.073	272910000	24	0	12	0	0	0	12	0	0	0.138353	1	-0.451478	-0.365626	P20742;P20742-2	P20742;P20742-2	Pregnancy zone protein	PZP	sp|P20742|PZP_HUMAN Pregnancy zone protein OS=Homo sapiens GN=PZP PE=1 SV=4;sp|P20742-2|PZP_HUMAN Isoform 2 of Pregnancy zone protein OS=Homo sapiens GN=PZP
25.8189	28.9201	26.8676	25.8491	25.8504	28.7192	26.4748	28.2193				By MS/MS	By MS/MS	By MS/MS	By MS/MS	By MS/MS	By MS/MS	By MS/MS	By MS/MS			10	10	10	47.2	47.2	47.2	28.357	0	160.8	9026000000	82	7	17	7	7	7	14	8	15	0.175866	1	-0.452015	-0.4522	P20851;P20851-2;Q5VVQ7;E7EQT9	P20851;P20851-2	C4b-binding protein beta chain	C4BPB	sp|P20851|C4BPB_HUMAN C4b-binding protein beta chain OS=Homo sapiens GN=C4BPB PE=1 SV=1;sp|P20851-2|C4BPB_HUMAN Isoform 2 of C4b-binding protein beta chain OS=Homo sapiens GN=C4BPB
21.4415	22.2684	21.3439	21.1586	20.5178	21.3446	21.5597	21.1253				By matching	By MS/MS		By matching	By MS/MS	By MS/MS	By MS/MS	By MS/MS			4	4	4	23	23	23	25.552	0	9.7882	55765000	8	0	2	0	0	1	2	1	2	0.589135	1	0.416253	1.25086	P22352;H0YBE4	P22352	Glutathione peroxidase 3	GPX3	sp|P22352|GPX3_HUMAN Glutathione peroxidase 3 OS=Homo sapiens GN=GPX3 PE=1 SV=2
21.9188	22.6271	23.5636	21.1844	21.6881	21.5081	22.9691	21.7272				By MS/MS	By MS/MS	By MS/MS	By matching	By MS/MS	By MS/MS	By MS/MS	By MS/MS			3	3	3	7.3	7.3	7.3	60.556	0	11.503	125080000	13	1	2	3	0	2	1	3	1	0.232406	1	0.350385	0.575946	P22792	P22792	Carboxypeptidase N subunit 2	CPN2	sp|P22792|CPN2_HUMAN Carboxypeptidase N subunit 2 OS=Homo sapiens GN=CPN2 PE=1 SV=3
25.0152	21.6752	25.6486	25.304	19.7358	20.0918	25.2023	21.6391				By MS/MS	By MS/MS	By MS/MS	By MS/MS	By MS/MS	By MS/MS	By MS/MS	By MS/MS			2	2	2	23.1	23.1	23.1	13.009	0	13.644	420090000	13	1	2	2	2	1	1	2	2	0.894683	1	2.7435	1.76819	P23083	P23083	Ig heavy chain V-I region V35		sp|P23083|HV103_HUMAN Ig heavy chain V-I region V35 OS=Homo sapiens PE=1 SV=1
24.4859	26.5496	24.4068	24.0775	23.5483	26.0195	23.4779	26.5552				By MS/MS	By MS/MS	By MS/MS	By MS/MS	By MS/MS	By MS/MS	By MS/MS	By MS/MS			23	23	2	43.5	43.5	7.3	77.213	0	323.31	3726500000	87	5	24	5	5	5	19	2	22	0.00689606	0.996907	-0.0202823	-0.0205818	P23142;P23142-3;F8W7M9;P23142-2;B1AHL4;B1AHM7;B1AHM9;H7C1M6;B1AHN3;B1AHM8;B1AHM6;B1AHM5;B1AHM4	P23142;P23142-3;F8W7M9;P23142-2;B1AHL4	Fibulin-1	FBLN1	sp|P23142|FBLN1_HUMAN Fibulin-1 OS=Homo sapiens GN=FBLN1 PE=1 SV=4;sp|P23142-3|FBLN1_HUMAN Isoform B of Fibulin-1 OS=Homo sapiens GN=FBLN1;tr|F8W7M9|F8W7M9_HUMAN Fibulin-1 OS=Homo sapiens GN=FBLN1 PE=4 SV=1;sp|P23142-2|FBLN1_HUMAN Isoform A of Fibulin-1 OS
22.3372	24.9178	23.4382	20.4465	20.0044	24.8655	22.0272	25.3009				By MS/MS	By MS/MS	By MS/MS	By matching	By matching	By MS/MS	By matching	By MS/MS			18	3	3	35.7	7	7	74.433	0	39.562	442510000	12	0	4	2	0	0	3	0	3	0.0598937	1	-0.264567	-0.16923	P23142-4;B1AHL2	P23142-4;B1AHL2	Fibulin-1	FBLN1	sp|P23142-4|FBLN1_HUMAN Isoform C of Fibulin-1 OS=Homo sapiens GN=FBLN1;tr|B1AHL2|B1AHL2_HUMAN Fibulin 1 OS=Homo sapiens GN=FBLN1 PE=4 SV=1
22.5203	20.8241	23.3631	21.506	23.8301	20.5551	24.0339	21.3474				By MS/MS	By MS/MS	By MS/MS		By MS/MS	By matching	By MS/MS	By matching			6	6	6	29.6	29.6	29.6	39.731	0	78.467	157720000	15	2	2	2	0	4	0	5	0	0.141711	1	-0.388251	-0.373543	P27169;F5H4W9;F8WF42	P27169;F5H4W9	Serum paraoxonase/arylesterase 1	PON1	sp|P27169|PON1_HUMAN Serum paraoxonase/arylesterase 1 OS=Homo sapiens GN=PON1 PE=1 SV=3;tr|F5H4W9|F5H4W9_HUMAN Serum paraoxonase/arylesterase 1 OS=Homo sapiens GN=PON1 PE=4 SV=1
24.2201	24.6435	25.4857	22.7875	24.5694	24.6611	25.217	24.9387				By MS/MS	By MS/MS	By MS/MS	By matching	By MS/MS	By MS/MS	By MS/MS	By MS/MS			6	6	6	19.6	19.6	19.6	51.276	0	40.196	1022000000	22	2	4	3	0	2	3	5	3	0.429736	1	-0.562332	-0.965109	P27918;E9PAQ1;C9J7V5	P27918;E9PAQ1	Properdin	CFP	sp|P27918|PROP_HUMAN Properdin OS=Homo sapiens GN=CFP PE=1 SV=2;tr|E9PAQ1|E9PAQ1_HUMAN Properdin OS=Homo sapiens GN=CFP PE=4 SV=1
21.8394	21.9559	21.4276	23.8531	22.2646	23.1802	21.8842	21.9142				By MS/MS	By MS/MS		By MS/MS	By MS/MS	By MS/MS	By MS/MS	By matching			5	5	5	15.6	15.6	15.6	44.564	0	37.397	127100000	8	0	1	0	5	0	2	0	0	0.0230518	1	-0.0418377	-0.0675936	P29508;P29508-2;P48594;F8W9L1;H0Y5H9	P29508;P29508-2	Serpin B3	SERPINB3	sp|P29508|SPB3_HUMAN Serpin B3 OS=Homo sapiens GN=SERPINB3 PE=1 SV=2;sp|P29508-2|SPB3_HUMAN Isoform 2 of Serpin B3 OS=Homo sapiens GN=SERPINB3
23.0782	22.6496	23.4843	21.6814	20.1623	22.5881	22.7292	22.8209				By MS/MS	By MS/MS	By MS/MS	By MS/MS	By MS/MS	By MS/MS	By MS/MS	By MS/MS			7	7	7	19	19	19	48.541	0	13.482	150010000	22	2	6	3	1	1	4	2	3	0.377737	1	0.648256	0.867418	P29622	P29622	Kallistatin	SERPINA4	sp|P29622|KAIN_HUMAN Kallistatin OS=Homo sapiens GN=SERPINA4 PE=1 SV=3
21.1807	22.2539	21.7377	24.5407	23.2666	22.4331	22.2913	19.496					By matching		By MS/MS	By MS/MS	By MS/MS	By matching	By matching			3	3	3	16.1	16.1	16.1	27.679	0	22.115	135560000	7	0	0	0	3	3	1	0	0	0.199322	1	0.55653	0.504432	P31944	P31944	Caspase-14;Caspase-14 subunit p17, mature form;Caspase-14 subunit p10, mature form;Caspase-14 subunit p20, intermediate form;Caspase-14 subunit p8, intermediate form	CASP14	sp|P31944|CASPE_HUMAN Caspase-14 OS=Homo sapiens GN=CASP14 PE=1 SV=2
24.9733	23.5729	25.3794	23.2974	25.2534	19.7069	25.4763	22.9365				By MS/MS	By MS/MS	By MS/MS	By MS/MS	By MS/MS	By MS/MS	By MS/MS	By MS/MS			2	2	2	20	20	20	14.746	0	7.6465	415140000	11	2	0	2	1	3	1	2	0	0.277694	1	0.962452	0.670311	P35542	P35542	Serum amyloid A-4 protein	SAA4	sp|P35542|SAA4_HUMAN Serum amyloid A-4 protein OS=Homo sapiens GN=SAA4 PE=1 SV=2
23.221	21.2466	22.7401	21.8537	23.4302	21.6774	23.5106	21.4211				By MS/MS	By MS/MS	By MS/MS	By matching	By MS/MS	By MS/MS	By MS/MS	By MS/MS			4	4	4	11.5	11.5	11.5	46.312	0	8.0346	122240000	9	1	1	0	0	2	1	3	1	0.12911	1	-0.244469	-0.343651	P36955;I3L3M1;I3L4Z0;I3L2R7;I3L4N7	P36955;I3L3M1	Pigment epithelium-derived factor	SERPINF1	sp|P36955|PEDF_HUMAN Pigment epithelium-derived factor OS=Homo sapiens GN=SERPINF1 PE=1 SV=4;tr|I3L3M1|I3L3M1_HUMAN Pigment epithelium-derived factor OS=Homo sapiens GN=SERPINF1 PE=4 SV=1
22.7331	22.5237	24.0935	24.2031	23.1515	22.7119	23.3777	23.8889				By MS/MS	By matching	By MS/MS	By MS/MS	By MS/MS	By MS/MS	By MS/MS	By MS/MS			5	5	5	42.7	42.7	42.7	11.367	0	16.214	230790000	12	2	0	1	2	2	1	1	3	0.0752721	1	0.105834	0.209663	P62805	P62805	Histone H4	HIST1H4A	sp|P62805|H4_HUMAN Histone H4 OS=Homo sapiens GN=HIST1H4A PE=1 SV=2
23.8164	22.7262	22.9548	23.9706	23.7041	26.4968	25.7261	23.2804				By MS/MS	By MS/MS	By MS/MS	By MS/MS	By MS/MS	By MS/MS	By MS/MS	By MS/MS			10	10	3	32.9	32.9	15.4	42.051	0	63.788	1283100000	33	3	2	2	1	3	13	6	3	0.863091	1	-1.43482	-1.71558	P68133;P68032;P62736;P63267;E9PG30;Q5T8M8;A6NL76;Q5T8M7;F5H1C1;E7EQV5;B4DUI8;Q6S8J3;A5A3E0;C9JFL5;F6UVQ4;F6QUT6	P68133;P68032;P62736;P63267;E9PG30;Q5T8M8;A6NL76;Q5T8M7;F5H1C1;E7EQV5;B4DUI8;Q6S8J3;A5A3E0	Actin, alpha skeletal muscle;Actin, alpha cardiac muscle 1;Actin, aortic smooth muscle;Actin, gamma-enteric smooth muscle;POTE ankyrin domain family member E;POTE ankyrin domain family member F	ACTA1;ACTC1;ACTA2;ACTG2;POTEE;POTEF	sp|P68133|ACTS_HUMAN Actin, alpha skeletal muscle OS=Homo sapiens GN=ACTA1 PE=1 SV=1;sp|P68032|ACTC_HUMAN Actin, alpha cardiac muscle 1 OS=Homo sapiens GN=ACTC1 PE=1 SV=1;sp|P62736|ACTA_HUMAN Actin, aortic smooth muscle OS=Homo sapiens GN=ACTA2 PE=1 SV=1;s
28.3059	24.3539	28.6837	24.4469	28.1026	24.3231	28.1686	23.9608				By MS/MS	By MS/MS	By MS/MS	By MS/MS	By MS/MS	By MS/MS	By MS/MS	By MS/MS			13	13	6	84.4	84.4	51	15.998	0	104.09	7541600000	84	17	5	19	3	16	4	16	4	0.0664583	1	0.308806	0.186622	P68871;F8W6P5	P68871;F8W6P5	Hemoglobin subunit beta;LVV-hemorphin-7;Spinorphin	HBB	sp|P68871|HBB_HUMAN Hemoglobin subunit beta OS=Homo sapiens GN=HBB PE=1 SV=2;tr|F8W6P5|F8W6P5_HUMAN LVV-hemorphin-7 (Fragment) OS=Homo sapiens GN=HBB PE=3 SV=1
27.8953	25.1055	28.2469	24.1791	28.0113	25.1929	27.8059	25.4664				By MS/MS	By MS/MS	By MS/MS	By MS/MS	By MS/MS	By MS/MS	By MS/MS	By MS/MS			9	9	9	71.8	71.8	71.8	15.257	0	80.82	6622200000	83	12	7	14	5	17	6	15	7	0.0749317	1	-0.262413	-0.20878	P69905;G3V1N2;CON__P01966;P02008	P69905;G3V1N2	Hemoglobin subunit alpha	HBA1;HBA2	sp|P69905|HBA_HUMAN Hemoglobin subunit alpha OS=Homo sapiens GN=HBA1 PE=1 SV=2;tr|G3V1N2|G3V1N2_HUMAN HCG1745306, isoform CRA_a OS=Homo sapiens GN=HBA2 PE=3 SV=1
25.9849	26.381	26.691	20.8173	25.7088	27.0506	26.4443	26.4692				By MS/MS	By MS/MS	By MS/MS	By MS/MS	By MS/MS	By MS/MS	By MS/MS	By MS/MS			2	2	2	21.6	21.6	21.6	11.935	0	93.705	1564200000	15	2	2	2	1	2	2	2	2	0.460791	1	-1.44969	-1.02223	P80748	P80748	Ig lambda chain V-III region LOI		sp|P80748|LV302_HUMAN Ig lambda chain V-III region LOI OS=Homo sapiens PE=1 SV=1
24.8479	25.2051	24.4097	26.9233	26.057	25.2401	24.9724	24.1247				By MS/MS	By MS/MS	By MS/MS	By MS/MS	By MS/MS	By MS/MS	By MS/MS	By MS/MS			3	3	3	25.5	25.5	25.5	11.284	0	8.0135	850510000	16	1	2	1	4	3	1	3	1	0.13813	1	0.247967	0.365098	P81605;P81605-2	P81605;P81605-2	Dermcidin;Survival-promoting peptide;DCD-1	DCD	sp|P81605|DCD_HUMAN Dermcidin OS=Homo sapiens GN=DCD PE=1 SV=2;sp|P81605-2|DCD_HUMAN Isoform 2 of Dermcidin OS=Homo sapiens GN=DCD
20.4653	23.391	22.8556	25.0412	21.6266	23.086	22.7542	21.1414				By MS/MS	By MS/MS	By MS/MS	By MS/MS	By MS/MS	By MS/MS	By MS/MS	By MS/MS			5	2	2	33	22	22	12.06	0	7.034	170210000	13	1	1	1	2	1	2	3	2	0.315948	1	0.786227	0.747323	P83593	P83593	Ig kappa chain V-IV region STH		sp|P83593|KV405_HUMAN Ig kappa chain V-IV region STH (Fragment) OS=Homo sapiens PE=1 SV=1
21.9592	22.6522	22.3196	24.1387	22.0214	22.0497	22.1409	22.1737				By MS/MS	By MS/MS		By MS/MS	By MS/MS	By MS/MS	By MS/MS	By MS/MS			3	3	3	26.7	26.7	26.7	15.164	0	7.7884	109570000	9	1	1	0	2	1	1	2	1	0.674693	1	0.671021	1.3984	Q01469	Q01469	Fatty acid-binding protein, epidermal	FABP5	sp|Q01469|FABP5_HUMAN Fatty acid-binding protein, epidermal OS=Homo sapiens GN=FABP5 PE=1 SV=3
24.0428	24.015	21.6337	25.9075	25.1422	24.9157	23.8454	24.4573				By MS/MS	By MS/MS	By matching	By MS/MS	By MS/MS	By MS/MS	By MS/MS	By MS/MS			12	12	12	19.5	19.5	19.5	113.75	0	181.26	1444200000	71	7	12	0	13	14	10	5	10	0.31702	1	-0.690382	-0.749449	Q02413	Q02413	Desmoglein-1	DSG1	sp|Q02413|DSG1_HUMAN Desmoglein-1 OS=Homo sapiens GN=DSG1 PE=1 SV=2
22.2436	23.5722	20.5456	22.7081	21.4996	23.438	23.2567	23.5309				By MS/MS	By MS/MS	By MS/MS	By matching	By MS/MS	By MS/MS	By MS/MS	By MS/MS			7	4	4	21.5	12.7	12.7	37.65	0	17.148	171570000	9	1	1	1	0	1	2	1	2	0.359453	1	-0.663897	-0.832377	Q03591;B1AKG0;P36980-2;P36980	Q03591;B1AKG0	Complement factor H-related protein 1	CFHR1	sp|Q03591|FHR1_HUMAN Complement factor H-related protein 1 OS=Homo sapiens GN=CFHR1 PE=1 SV=2;tr|B1AKG0|B1AKG0_HUMAN Complement factor H-related 1 OS=Homo sapiens GN=CFHR1 PE=4 SV=1
20.6581	19.8669	21.78	22.809	22.1988	21.506	21.2123	21.9106				By MS/MS	By MS/MS		By MS/MS	By MS/MS	By MS/MS	By matching	By MS/MS			6	6	6	12.3	12.3	12.3	76.631	0	22.388	79532000	7	0	0	0	3	1	1	0	2	0.25839	1	-0.428432	-0.630545	Q08188;E7ERY7	Q08188;E7ERY7	Protein-glutamine gamma-glutamyltransferase E;Protein-glutamine gamma-glutamyltransferase E 50 kDa catalytic chain;Protein-glutamine gamma-glutamyltransferase E 27 kDa non-catalytic chain	TGM3	sp|Q08188|TGM3_HUMAN Protein-glutamine gamma-glutamyltransferase E OS=Homo sapiens GN=TGM3 PE=1 SV=4;tr|E7ERY7|E7ERY7_HUMAN Protein-glutamine gamma-glutamyltransferase E 50 kDa catalytic chain OS=Homo sapiens GN=TGM3 PE=3 SV=2
24.7164	24.4054	21.6902	26.0504	25.9796	25.1813	24.2723	24.8808				By MS/MS	By MS/MS	By MS/MS	By MS/MS	By MS/MS	By MS/MS	By MS/MS	By MS/MS			8	8	8	10.3	10.3	10.3	99.986	0	55.865	1095000000	46	3	8	0	8	11	9	2	5	0.384272	1	-0.862911	-0.879851	Q08554;Q08554-2	Q08554;Q08554-2	Desmocollin-1	DSC1	sp|Q08554|DSC1_HUMAN Desmocollin-1 OS=Homo sapiens GN=DSC1 PE=1 SV=2;sp|Q08554-2|DSC1_HUMAN Isoform 1B of Desmocollin-1 OS=Homo sapiens GN=DSC1
20.5474	22.8724	20.5352	23.7088	23.1061	23.9578	22.914	23.4278				By MS/MS	By MS/MS		By MS/MS	By MS/MS	By MS/MS	By MS/MS	By MS/MS			5	5	5	7.1	7.1	7.1	82.86	0	44.567	213380000	10	1	1	0	1	1	3	1	2	0.855107	1	-1.4355	-1.70226	Q13835;Q13835-2	Q13835;Q13835-2	Plakophilin-1	PKP1	sp|Q13835|PKP1_HUMAN Plakophilin-1 OS=Homo sapiens GN=PKP1 PE=1 SV=2;sp|Q13835-2|PKP1_HUMAN Isoform 1 of Plakophilin-1 OS=Homo sapiens GN=PKP1
19.6954	22.5897	21.5533	23.6466	20.1579	22.7182	21.4043	22.8576				By matching	By MS/MS		By MS/MS	By MS/MS	By MS/MS	By matching	By MS/MS			3	3	3	4.2	4.2	4.2	99.968	0	24.702	117390000	13	0	2	0	3	1	3	0	4	0.0282349	1	0.08674	0.0823393	Q14574;Q14574-2	Q14574;Q14574-2	Desmocollin-3	DSC3	sp|Q14574|DSC3_HUMAN Desmocollin-3 OS=Homo sapiens GN=DSC3 PE=1 SV=3;sp|Q14574-2|DSC3_HUMAN Isoform 3B of Desmocollin-3 OS=Homo sapiens GN=DSC3
24.3415	23.0138	23.7119	24.2482	23.8769	22.9521	23.4125	23.5098				By MS/MS	By MS/MS	By MS/MS	By MS/MS	By MS/MS	By MS/MS	By MS/MS	By MS/MS			8	8	8	21.4	21.4	21.4	34.001	0	42.377	365610000	31	2	6	6	7	1	2	4	3	0.49688	1	0.391032	1.08763	Q15485;Q15485-2	Q15485;Q15485-2	Ficolin-2	FCN2	sp|Q15485|FCN2_HUMAN Ficolin-2 OS=Homo sapiens GN=FCN2 PE=1 SV=2;sp|Q15485-2|FCN2_HUMAN Isoform 2 of Ficolin-2 OS=Homo sapiens GN=FCN2
23.0348	23.0487	21.9662	24.868	23.7203	23.1535	22.9337	22.9204				By MS/MS	By MS/MS	By matching	By MS/MS	By MS/MS	By MS/MS	By MS/MS	By MS/MS			10	10	10	26.2	26.2	26.2	46.276	0	40.555	456560000	28	3	6	0	8	3	3	2	3	0.025731	1	0.0474434	0.0752355	Q96P63;Q3SYB4	Q96P63;Q3SYB4	Serpin B12	SERPINB12	sp|Q96P63|SPB12_HUMAN Serpin B12 OS=Homo sapiens GN=SERPINB12 PE=1 SV=1;tr|Q3SYB4|Q3SYB4_HUMAN SERPINB12 protein OS=Homo sapiens GN=SERPINB12 PE=2 SV=1
24.058	23.3549	21.8123	25.2261	24.8082	24.7339	23.733	24.0838				By MS/MS	By MS/MS	By matching	By MS/MS	By MS/MS	By MS/MS	By MS/MS	By MS/MS			5	5	5	11.4	11.4	11.4	64.135	0	17.201	463760000	20	3	2	0	3	3	4	2	3	0.425576	1	-0.726905	-0.957394	Q5T749	Q5T749	Keratinocyte proline-rich protein	KPRP	sp|Q5T749|KPRP_HUMAN Keratinocyte proline-rich protein OS=Homo sapiens GN=KPRP PE=1 SV=1
28.7008	28.4968	28.6292	29.634	29.1429	28.683	28.8974	28.8562				By MS/MS	By MS/MS	By MS/MS	By MS/MS	By MS/MS	By MS/MS	By MS/MS	By MS/MS			16	16	11	61.3	61.3	48.6	34.961	0	323.31	21092000000	152	18	19	18	18	18	25	14	22	0.0371807	1	-0.0297041	-0.107429	Q8WWA0	Q8WWA0	Intelectin-1	ITLN1	sp|Q8WWA0|ITLN1_HUMAN Intelectin-1 OS=Homo sapiens GN=ITLN1 PE=1 SV=1
25.4601	25.4191	25.5906	26.215	20.4566	19.891	21.192	20.2174				By MS/MS	By MS/MS	By MS/MS	By MS/MS				By matching			17	17	17	50.1	50.1	50.1	41.294	0	133.42	1450100000	41	9	12	8	12	0	0	0	0	5.37879	0.09	5.23195	15.7324	Q92187;G3V104	Q92187	CMP-N-acetylneuraminate-poly-alpha-2,8-sialyltransferase	ST8SIA4	sp|Q92187|SIA8D_HUMAN CMP-N-acetylneuraminate-poly-alpha-2,8-sialyltransferase OS=Homo sapiens GN=ST8SIA4 PE=1 SV=1
23.7759	21.3534	24.6009	21.0956	23.4427	20.32	23.9013	21.7154				By MS/MS	By MS/MS	By MS/MS	By matching	By MS/MS	By matching	By MS/MS	By MS/MS			8	8	8	25.1	25.1	25.1	48.424	0	37.323	295600000	22	5	0	4	0	5	0	6	2	0.111634	1	0.361624	0.301332	Q96IY4;Q96IY4-2;CON__Q2KIG3	Q96IY4;Q96IY4-2	Carboxypeptidase B2	CPB2	sp|Q96IY4|CBPB2_HUMAN Carboxypeptidase B2 OS=Homo sapiens GN=CPB2 PE=1 SV=2;sp|Q96IY4-2|CBPB2_HUMAN Isoform 2 of Carboxypeptidase B2 OS=Homo sapiens GN=CPB2
26.2796	24.8915	26.8386	24.3819	26.2585	24.7129	26.6565	24.994				By MS/MS	By MS/MS	By MS/MS	By MS/MS	By MS/MS	By MS/MS	By MS/MS	By MS/MS			15	15	15	43.1	43.1	43.1	62.216	0	299.27	2405800000	80	12	11	13	3	10	9	15	7	0.0264173	1	-0.05756	-0.0771862	Q96PD5;Q96PD5-2;CON__ENSEMBL:ENSBTAP00000016285	Q96PD5;Q96PD5-2	N-acetylmuramoyl-L-alanine amidase	PGLYRP2	sp|Q96PD5|PGRP2_HUMAN N-acetylmuramoyl-L-alanine amidase OS=Homo sapiens GN=PGLYRP2 PE=1 SV=1;sp|Q96PD5-2|PGRP2_HUMAN Isoform 2 of N-acetylmuramoyl-L-alanine amidase OS=Homo sapiens GN=PGLYRP2
23.6388	23.0076	24.4458	21.8709	24.1926	22.8565	24.2844	22.643				By MS/MS	By MS/MS	By MS/MS	By matching	By MS/MS	By MS/MS	By MS/MS	By MS/MS			13	13	13	28	28	28	71.42	0	95.444	616740000	48	6	9	8	0	10	3	7	5	0.138054	1	-0.253367	-0.36492	Q9NQ79;Q9NQ79-2;Q9NQ79-3;Q5T4F6	Q9NQ79;Q9NQ79-2;Q9NQ79-3;Q5T4F6	Cartilage acidic protein 1	CRTAC1	sp|Q9NQ79|CRAC1_HUMAN Cartilage acidic protein 1 OS=Homo sapiens GN=CRTAC1 PE=1 SV=2;sp|Q9NQ79-2|CRAC1_HUMAN Isoform 2 of Cartilage acidic protein 1 OS=Homo sapiens GN=CRTAC1;sp|Q9NQ79-3|CRAC1_HUMAN Isoform 3 of Cartilage acidic protein 1 OS=Homo sapiens G
19.8316	19.7276	21.1252	21.3296	23.4373	23.0159	23.1746	20.0547				By MS/MS	By MS/MS		By MS/MS	By MS/MS	By MS/MS	By MS/MS	By MS/MS			2	2	2	25.3	25.3	25.3	15.892	0	18.066	85832000	8	1	1	0	1	1	2	1	1	1.11524	1	-1.91708	-2.13485	Q9NZT1	Q9NZT1	Calmodulin-like protein 5	CALML5	sp|Q9NZT1|CALL5_HUMAN Calmodulin-like protein 5 OS=Homo sapiens GN=CALML5 PE=1 SV=2
