# Supplementary material for: Site-specific immobilization of the endosialidase reveals QSOX2 is a novel polysialylated protein
Source: Glycobiology. 2024 Mar 15;34(5):cwae026. doi: 10.1093/glycob/cwae026 (PMC11031136; doi:10.1093/glycob/cwae026)
Supplement: Supplementary_table_III_proteomic_results_cwae026 [file supplementary_table_iii_proteomic_results_cwae026.xlsx]

## Sheet: proteinGroups_MCF_with_stats
LFQ intensity 1	LFQ intensity 2	LFQ intensity 3	LFQ intensity 4	LFQ intensity 5	LFQ intensity 6	LFQ intensity 7	LFQ intensity 8	C: Only identified by site	C: Reverse	C: Potential contaminant	C: Identification type 1	C: Identification type 2	C: Identification type 3	C: Identification type 4	C: Identification type 5	C: Identification type 6	C: Identification type 7	C: Identification type 8	C: Student's T-test Significant MCF_MCF_Ctrl	C: Student's T-test significant	N: Peptides	N: Razor + unique peptides	N: Unique peptides	N: Sequence coverage [%]	N: Unique + razor sequence coverage [%]	N: Unique sequence coverage [%]	N: Mol. weight [kDa]	N: Q-value	N: Score	N: Intensity	N: MS/MS count	N: MS/MS count 1	N: MS/MS count 2	N: MS/MS count 3	N: MS/MS count 4	N: MS/MS count 5	N: MS/MS count 6	N: MS/MS count 7	N: MS/MS count 8	N: -Log Student's T-test p-value MCF_MCF_Ctrl	N: Student's T-test q-value MCF_MCF_Ctrl	N: Student's T-test Difference MCF_MCF_Ctrl	N: Student's T-test Test statistic MCF_MCF_Ctrl	T: Protein IDs	T: Majority protein IDs	T: Protein names	T: Gene names	T: Fasta headers
23.7	24.0522	23.9967	23.947	24.1417	23.9492	23.6889	23.9615				By MS/MS	By MS/MS	By MS/MS	By MS/MS	By MS/MS	By MS/MS	By MS/MS	By MS/MS			11	11	11	18.7	18.7	18.7	90.583	0	66.316	293460000	37	3	4	1	9	5	5	5	5	0.0322737	0.990097	-0.0113707	-0.0937222	Q00839;Q00839-2;B3KX72;Q5RI18	Q00839;Q00839-2;B3KX72	Heterogeneous nuclear ribonucleoprotein U	HNRNPU	sp|Q00839|HNRPU_HUMAN Heterogeneous nuclear ribonucleoprotein U OS=Homo sapiens GN=HNRNPU PE=1 SV=6;sp|Q00839-2|HNRPU_HUMAN Isoform Short of Heterogeneous nuclear ribonucleoprotein U OS=Homo sapiens GN=HNRNPU;tr|B3KX72|B3KX72_HUMAN Heterogeneous nuclear ri
23.23	23.6044	21.8848	24.1694	19.9339	20.2665	20.6184	20.4126				By MS/MS	By MS/MS		By MS/MS					+	MCF_MCF_Ctrl	7	7	7	22.1	22.1	22.1	51.55	0	29.836	142780000	13	4	2	0	7	0	0	0	0	2.91979	0.006	2.91429	5.75145	Q10469;B4DDK9	Q10469;B4DDK9	Alpha-1,6-mannosyl-glycoprotein 2-beta-N-acetylglucosaminyltransferase	MGAT2	sp|Q10469|MGAT2_HUMAN Alpha-1,6-mannosyl-glycoprotein 2-beta-N-acetylglucosaminyltransferase OS=Homo sapiens GN=MGAT2 PE=1 SV=1;tr|B4DDK9|B4DDK9_HUMAN Alpha-1,6-mannosyl-glycoprotein 2-beta-N-acetylglucosaminyltransferase OS=Homo sapiens GN=MGAT2 PE=2 SV=1
25.1923	25.0344	20.5441	25.2877	25.4159	24.5914	25.1725	24.8614				By matching	By MS/MS	By matching	By MS/MS	By matching	By matching	By MS/MS	By MS/MS			3	3	2	14.7	14.7	8.1	15.404	0	4.7079	239350000	6	0	1	0	3	0	0	1	1	0.368426	0.826602	-0.99568	-0.849623	P68431;P84243;Q71DI3;Q16695;B4DEB1	P68431;P84243;Q71DI3;Q16695;B4DEB1	Histone H3.1;Histone H3.3;Histone H3.2;Histone H3.1t;Histone H3	HIST1H3A;H3F3A;HIST2H3A;HIST3H3	sp|P68431|H31_HUMAN Histone H3.1 OS=Homo sapiens GN=HIST1H3A PE=1 SV=2;sp|P84243|H33_HUMAN Histone H3.3 OS=Homo sapiens GN=H3F3A PE=1 SV=2;sp|Q71DI3|H32_HUMAN Histone H3.2 OS=Homo sapiens GN=HIST2H3A PE=1 SV=3;sp|Q16695|H31T_HUMAN Histone H3.1t OS=Homo sap
21.677	21.5669	19.6082	21.9787	21.574	21.5187	21.4348	21.7238				By matching	By matching		By MS/MS	By matching	By matching	By MS/MS	By MS/MS			2	2	2	2.7	2.7	2.7	95.337	0	4.0041	28608000	3	0	0	0	2	0	0	0	1	0.269389	0.926979	-0.355152	-0.653283	Q12906;Q12906-4;Q12906-5;Q12906-2;B4DFG4;C9JFV5;Q12906-6;Q12906-3;G5E9M5	Q12906;Q12906-4;Q12906-5;Q12906-2;B4DFG4;C9JFV5;Q12906-6;Q12906-3;G5E9M5	Interleukin enhancer-binding factor 3	ILF3	sp|Q12906|ILF3_HUMAN Interleukin enhancer-binding factor 3 OS=Homo sapiens GN=ILF3 PE=1 SV=3;sp|Q12906-4|ILF3_HUMAN Isoform 4 of Interleukin enhancer-binding factor 3 OS=Homo sapiens GN=ILF3;sp|Q12906-5|ILF3_HUMAN Isoform 5 of Interleukin enhancer-binding
22.778	23.5563	19.5567	23.2939	22.5142	22.7616	23.3321	22.6239				By MS/MS	By MS/MS	By MS/MS	By MS/MS	By MS/MS	By MS/MS	By MS/MS	By MS/MS			7	7	7	18.8	18.8	18.8	55.023	0	20.36	139280000	20	2	3	1	5	0	2	5	2	0.216336	0.86393	-0.511738	-0.541505	O60701;B4DN25;O60701-2	O60701;B4DN25;O60701-2	UDP-glucose 6-dehydrogenase	UGDH	sp|O60701|UGDH_HUMAN UDP-glucose 6-dehydrogenase OS=Homo sapiens GN=UGDH PE=1 SV=1;tr|B4DN25|B4DN25_HUMAN UDP-glucose 6-dehydrogenase OS=Homo sapiens GN=UGDH PE=2 SV=1;sp|O60701-2|UGDH_HUMAN Isoform 2 of UDP-glucose 6-dehydrogenase OS=Homo sapiens GN=UGDH
26.6943	26.8812	27.7777	26.2895	18.8747	20.2736	19.5444	20.9505				By MS/MS	By MS/MS	By MS/MS	By MS/MS					+	MCF_MCF_Ctrl	5	5	5	14.7	14.7	14.7	29.234	0	31.224	636780000	16	4	5	3	4	0	0	0	0	4.84908	0	6.99991	12.7701	Q8NC54;B4DPV8	Q8NC54;B4DPV8	Keratinocyte-associated transmembrane protein 2	KCT2	sp|Q8NC54|KCT2_HUMAN Keratinocyte-associated transmembrane protein 2 OS=Homo sapiens GN=KCT2 PE=2 SV=2;tr|B4DPV8|B4DPV8_HUMAN Protein C5orf15 OS=Homo sapiens GN=C5orf15 PE=2 SV=1
25.2779	19.0143	20.0407	24.8917	24.862	24.797	25.5528	19.298				By MS/MS	By MS/MS		By MS/MS	By MS/MS	By MS/MS	By MS/MS	By MS/MS			2	2	2	19	19	19	13.95	0	6.4582	207690000	7	1	1	0	1	1	1	2	0	0.247194	0.91564	-1.32132	-0.607177	P33778;Q99880;Q5QNW6-2;P06899;P57053;Q99879;Q8N257;P23527;Q5QNW6;Q16778;P62807;O60814;Q99877;P58876;Q93079;B4DR52;Q96A08	P33778;Q99880;Q5QNW6-2;P06899;P57053;Q99879;Q8N257;P23527;Q5QNW6;Q16778;P62807;O60814;Q99877;P58876;Q93079;B4DR52;Q96A08	Histone H2B type 1-B;Histone H2B type 1-L;Histone H2B type 2-F;Histone H2B type 1-J;Histone H2B type F-S;Histone H2B type 1-M;Histone H2B type 3-B;Histone H2B type 1-O;Histone H2B type 2-E;Histone H2B type 1-C/E/F/G/I;Histone H2B type 1-K;Histone H2B type 1-N;Histone H2B type 1-D;Histone H2B type 1-H;Histone H2B;Histone H2B type 1-A	HIST1H2BB;HIST1H2BL;HIST2H2BF;HIST1H2BJ;H2BFS;HIST1H2BM;HIST3H2BB;HIST1H2BO;HIST2H2BE;HIST1H2BC;HIST1H2BK;HIST1H2BN;HIST1H2BD;HIST1H2BH;HIST1H2BA	sp|P33778|H2B1B_HUMAN Histone H2B type 1-B OS=Homo sapiens GN=HIST1H2BB PE=1 SV=2;sp|Q99880|H2B1L_HUMAN Histone H2B type 1-L OS=Homo sapiens GN=HIST1H2BL PE=1 SV=3;sp|Q5QNW6-2|H2B2F_HUMAN Isoform 2 of Histone H2B type 2-F OS=Homo sapiens GN=HIST2H2BF;sp|P0
25.5956	25.6075	26.3191	25.6093	25.4763	25.7458	25.0186	25.1916				By MS/MS	By MS/MS	By MS/MS	By MS/MS	By MS/MS	By MS/MS	By MS/MS	By MS/MS			4	4	4	61.8	61.8	61.8	77.038	0	32.168	626540000	38	7	4	6	5	3	5	4	4	0.896083	0.470323	0.424807	1.77052	P0CG48;P0CG47;F5H041;F5H7K6;Q96C32;F5GXK7;F5H747;F5H388;B4DV12;F5H265;F5H2Z3;F5GYU3;F5H6Q2;F5H7Y5;P62987;P62979;F5H4D8;F5GZ39	P0CG48;P0CG47;F5H041;F5H7K6;Q96C32;F5GXK7;F5H747;F5H388;B4DV12;F5H265;F5H2Z3;F5GYU3;F5H6Q2;F5H7Y5;P62987;P62979;F5H4D8;F5GZ39	Polyubiquitin-C;Ubiquitin;Polyubiquitin-B;Ubiquitin;Ubiquitin-60S ribosomal protein L40;Ubiquitin;60S ribosomal protein L40;Ubiquitin-40S ribosomal protein S27a;Ubiquitin;40S ribosomal protein S27a	UBC;UBB;UBA52;RPS27A	sp|P0CG48|UBC_HUMAN Polyubiquitin-C OS=Homo sapiens GN=UBC PE=1 SV=3;sp|P0CG47|UBB_HUMAN Polyubiquitin-B OS=Homo sapiens GN=UBB PE=1 SV=1;tr|F5H041|F5H041_HUMAN Ubiquitin OS=Homo sapiens GN=UBC PE=4 SV=1;tr|F5H7K6|F5H7K6_HUMAN Ubiquitin OS=Homo sapiens GN=
22.7521	22.7809	21.2068	22.8015	20.3515	19.726	22.8577	19.0739				By MS/MS	By MS/MS		By MS/MS	By MS/MS	By MS/MS	By MS/MS	By MS/MS			3	3	3	9.6	9.6	9.6	44.614	0	8.5901	48862000	10	2	1	0	2	1	1	2	1	1.06785	0.3752	1.88308	2.05594	P00558;B4E1H9;P07205;B7Z7A9;B4DHM5;E7ERH5	P00558;B4E1H9;P07205;B7Z7A9	Phosphoglycerate kinase 1;Phosphoglycerate kinase;Phosphoglycerate kinase 2	PGK1;PGK2	sp|P00558|PGK1_HUMAN Phosphoglycerate kinase 1 OS=Homo sapiens GN=PGK1 PE=1 SV=3;tr|B4E1H9|B4E1H9_HUMAN Phosphoglycerate kinase OS=Homo sapiens GN=PGK1 PE=2 SV=1;sp|P07205|PGK2_HUMAN Phosphoglycerate kinase 2 OS=Homo sapiens GN=PGK2 PE=1 SV=3;tr|B7Z7A9|B7Z
22.1328	22.8899	19.5831	23.0076	22.3389	22.4883	23.3987	22.5794				By MS/MS	By MS/MS	By MS/MS	By MS/MS	By MS/MS	By MS/MS	By MS/MS	By matching			5	5	5	24.7	24.7	24.7	31.73	0	45.97	61995000	14	1	2	1	3	3	2	2	0	0.426504	0.820722	-0.797994	-0.959115	P27105;B4E2V5;B1AM77	P27105;B4E2V5	Erythrocyte band 7 integral membrane protein	STOM	sp|P27105|STOM_HUMAN Erythrocyte band 7 integral membrane protein OS=Homo sapiens GN=STOM PE=1 SV=3;tr|B4E2V5|B4E2V5_HUMAN Erythrocyte band 7 integral membrane protein OS=Homo sapiens GN=STOM PE=2 SV=1
23.4116	23.832	24.6869	24.9033	23.2792	23.2876	23.7232	23.5062				By MS/MS	By MS/MS	By MS/MS	By MS/MS	By MS/MS	By MS/MS	By MS/MS	By MS/MS			8	8	8	38	38	38	24.423	0	34.871	272850000	30	2	3	4	8	2	3	5	3	1.07373	0.385333	0.759405	2.06572	P62826;B5MDF5;F5H018;H0YFC6;B4DV51	P62826;B5MDF5;F5H018;H0YFC6	GTP-binding nuclear protein Ran	RAN	sp|P62826|RAN_HUMAN GTP-binding nuclear protein Ran OS=Homo sapiens GN=RAN PE=1 SV=3;tr|B5MDF5|B5MDF5_HUMAN GTP-binding nuclear protein Ran OS=Homo sapiens GN=RAN PE=4 SV=1;tr|F5H018|F5H018_HUMAN GTP-binding nuclear protein Ran (Fragment) OS=Homo sapiens G
20.0095	20.1381	21.4976	19.5801	19.421	25.269	20.5054	20.3799				By MS/MS	By matching	By MS/MS	By matching		By MS/MS	By MS/MS	By MS/MS			9	9	9	16.2	16.2	16.2	78.181	0	20.126	112090000	14	1	0	0	0	0	10	1	2	0.337197	0.834427	-1.08755	-0.789176	P02788;E7EQB2;E7ER44;B7Z4X2;C9J0S5;C9JCF5;E7ERT3	P02788;E7EQB2;E7ER44;B7Z4X2	Lactotransferrin;Lactoferricin-H;Kaliocin-1;Lactoferroxin-A;Lactoferroxin-B;Lactoferroxin-C	LTF	sp|P02788|TRFL_HUMAN Lactotransferrin OS=Homo sapiens GN=LTF PE=1 SV=6;tr|E7EQB2|E7EQB2_HUMAN Lactoferroxin-C (Fragment) OS=Homo sapiens GN=LTF PE=4 SV=1;tr|E7ER44|E7ER44_HUMAN Lactoferroxin-C OS=Homo sapiens GN=LTF PE=4 SV=1;tr|B7Z4X2|B7Z4X2_HUMAN Lactofe
23.1486	23.1674	23.6689	22.8935	22.9828	23.1356	23.2324	23.3685				By MS/MS	By MS/MS	By MS/MS	By MS/MS	By MS/MS	By MS/MS	By MS/MS	By MS/MS			7	7	7	17.8	17.8	17.8	58.215	0	48.76	102300000	18	0	2	1	4	1	2	2	6	0.0789175	0.958453	0.0397592	0.219094	P05166;E7EUY3;E7ETT1;E9PDR0;C9JQS9;E7EX59;P05166-2;E9PEC3;E7ETT4;F8WBI9;E7ENC1;H7C5C9;C9JVW9;C9JVY9	P05166;E7EUY3;E7ETT1;E9PDR0;C9JQS9;E7EX59;P05166-2;E9PEC3;E7ETT4;F8WBI9	Propionyl-CoA carboxylase beta chain, mitochondrial	PCCB	sp|P05166|PCCB_HUMAN Propionyl-CoA carboxylase beta chain, mitochondrial OS=Homo sapiens GN=PCCB PE=1 SV=3;tr|E7EUY3|E7EUY3_HUMAN Propionyl-CoA carboxylase beta chain, mitochondrial OS=Homo sapiens GN=PCCB PE=4 SV=1;tr|E7ETT1|E7ETT1_HUMAN Propionyl-CoA car
34.3913	34.8374	33.3432	34.4786	34.7583	34.579	35.2411	34.9678			+	By MS/MS	By MS/MS	By MS/MS	By MS/MS	By MS/MS	By MS/MS	By MS/MS	By MS/MS			10	10	10	54.5	54.5	54.5	24.409	0	323.31	369810000000	333	33	45	41	41	37	39	45	52	0.898976	0.479467	-0.62395	-1.77533	CON__P00761	CON__P00761
29.6347	28.9743	30.261	28.8856	29.7375	29.3572	29.1059	29.1613			+	By MS/MS	By MS/MS	By MS/MS	By MS/MS	By MS/MS	By MS/MS	By MS/MS	By MS/MS			45	39	10	68.2	62.9	24.6	51.561	0	323.31	26706000000	394	60	39	60	43	55	44	42	51	0.103046	0.935489	0.0984235	0.280142	P02533;CON__P02533;CON__A2A4G1;CON__Q61782;A8MT21;B3KRA2;C9JTG5;Q8N1A0;CON__Q8N1A0;Q8N1A0-2	P02533;CON__P02533	Keratin, type I cytoskeletal 14	KRT14	sp|P02533|K1C14_HUMAN Keratin, type I cytoskeletal 14 OS=Homo sapiens GN=KRT14 PE=1 SV=4;
30.1107	28.9163	31.3459	29.4091	30.4148	29.354	29.5612	29.4596			+	By MS/MS	By MS/MS	By MS/MS	By MS/MS	By MS/MS	By MS/MS	By MS/MS	By MS/MS			50	39	4	60.3	50	6.6	60.044	0	323.31	23120000000	280	42	23	41	31	44	35	32	32	0.164973	0.897475	0.248127	0.427469	P02538;CON__P02538;E7EUE8;CON__Q8VED5;B4DXK4	P02538;CON__P02538;E7EUE8	Keratin, type II cytoskeletal 6A	KRT6A	sp|P02538|K2C6A_HUMAN Keratin, type II cytoskeletal 6A OS=Homo sapiens GN=KRT6A PE=1 SV=3;;tr|E7EUE8|E7EUE8_HUMAN Keratin, type II cytoskeletal 6A OS=Homo sapiens GN=KRT6A PE=3 SV=2
23.0626	20.9868	19.4942	19.4827	22.5172	19.1704	23.3472	22.9632			+	By MS/MS	By MS/MS	By matching	By matching	By MS/MS	By matching	By MS/MS	By MS/MS			3	3	3	21.1	21.1	21.1	22.975	0	25.347	56635000	7	2	1	0	0	1	0	1	2	0.43368	0.837797	-1.24289	-0.972411	CON__P02662	CON__P02662
23.7376	23.1783	19.3753	22.9855	23.4025	23.2349	23.74	24.2285			+	By MS/MS	By MS/MS	By MS/MS	By MS/MS	By MS/MS	By matching	By MS/MS	By MS/MS			2	2	2	12.4	12.4	12.4	23.583	0	17.94	89719000	11	3	1	1	1	1	0	2	2	0.622472	0.699064	-1.3323	-1.30871	CON__P02666	CON__P02666
30.1331	26.1696	24.9585	24.3973	24.8	25.6645	26.1969	25.8561			+	By MS/MS	By MS/MS	By MS/MS	By MS/MS	By MS/MS	By MS/MS	By MS/MS	By MS/MS			45	45	40	73.2	73.2	67	69.366	0	323.31	8940500000	130	73	4	4	6	3	12	20	8	0.239812	0.914157	0.785258	0.591641	P02768;CON__P02768-1;E7ESU5;B7WNR0;H0YA55;D6RHD5;C9JKR2;Q8IUK7;P02768-2;H7C013	P02768;CON__P02768-1;E7ESU5;B7WNR0;H0YA55;D6RHD5;C9JKR2;Q8IUK7;P02768-2	Serum albumin	ALB	sp|P02768|ALBU_HUMAN Serum albumin OS=Homo sapiens GN=ALB PE=1 SV=2;;tr|E7ESU5|E7ESU5_HUMAN Serum albumin OS=Homo sapiens GN=ALB PE=4 SV=2;tr|B7WNR0|B7WNR0_HUMAN Serum albumin OS=Homo sapiens GN=ALB PE=4 SV=1;tr|H0YA55|H0YA55_HUMAN Serum albumin (Fragment)
27.4038	26.863	21.7651	24.0791	25.9437	25.2156	25.4381	26.6818			+	By MS/MS	By MS/MS	By MS/MS	By MS/MS	By MS/MS	By MS/MS	By MS/MS	By MS/MS			39	34	34	68	61.8	61.8	69.293	0	258.5	3483700000	155	39	28	2	10	17	15	13	31	0.237734	0.901192	-0.792012	-0.587248	CON__P02769	CON__P02769
27.066	26.0762	29.3181	27.3178	27.3402	26.4672	27.403	27.6303			+	By MS/MS	By MS/MS	By MS/MS	By MS/MS	By MS/MS	By MS/MS	By MS/MS	By MS/MS			49	4	0	60.3	9.2	0	59.998	0	34.703	1613400000	24	4	2	7	1	3	3	2	2	0.120436	0.935163	0.234332	0.322775	CON__P04259	CON__P04259
24.8542	24.5507	25.2871	25.5889	25.2636	24.4727	26.4265	24.6331			+	By MS/MS	By MS/MS	By MS/MS	By MS/MS	By MS/MS	By MS/MS	By MS/MS	By MS/MS			25	19	19	49.5	41.8	41.8	53.704	0	180.14	1176400000	74	7	5	6	13	9	6	18	10	0.0941479	0.94243	-0.128762	-0.257897	P05787;CON__P05787;F8VXB4;F8VU64;F8VUG2;CON__H-INV:HIT000292931;F8W1U3;F8VP67;Q9H552;CON__Q9H552;F8VRG4;CON__H-INV:HIT000016045;CON__REFSEQ:XP_092267;Q8IWY7;H0YIB2	P05787;CON__P05787;F8VXB4;F8VU64;F8VUG2;CON__H-INV:HIT000292931	Keratin, type II cytoskeletal 8	KRT8	sp|P05787|K2C8_HUMAN Keratin, type II cytoskeletal 8 OS=Homo sapiens GN=KRT8 PE=1 SV=7;;tr|F8VXB4|F8VXB4_HUMAN Keratin, type II cytoskeletal 8 OS=Homo sapiens GN=KRT8 PE=3 SV=1;tr|F8VU64|F8VU64_HUMAN Keratin, type II cytoskeletal 8 OS=Homo sapiens GN=KRT8
25.8804	26.1922	20.1342	24.7543	26.8201	24.933	25.2641	25.5371			+	By MS/MS	By MS/MS	By MS/MS	By MS/MS	By MS/MS	By MS/MS	By MS/MS	By MS/MS			1	1	1	8.1	8.1	8.1	26.558	0	7.3286	507320000	14	2	3	1	2	2	2	1	1	0.424862	0.81337	-1.39829	-0.956067	P07477;P07478;Q8NHM4;H0Y8D1;CON__P07477;E7EQ64	P07477;P07478;Q8NHM4;H0Y8D1;CON__P07477;E7EQ64	Trypsin-1;Alpha-trypsin chain 1;Alpha-trypsin chain 2;Trypsin-2;Putative trypsin-6	PRSS1;PRSS2;PRSS3P2	sp|P07477|TRY1_HUMAN Trypsin-1 OS=Homo sapiens GN=PRSS1 PE=1 SV=1;sp|P07478|TRY2_HUMAN Trypsin-2 OS=Homo sapiens GN=PRSS2 PE=1 SV=1;sp|Q8NHM4|TRY6_HUMAN Putative trypsin-6 OS=Homo sapiens GN=TRY6 PE=5 SV=1;tr|H0Y8D1|H0Y8D1_HUMAN Alpha-trypsin chain 2 (Frag
24.308	23.8011	24.6262	25.0367	24.4798	24.1022	25.8261	23.3643			+	By MS/MS	By MS/MS	By MS/MS	By MS/MS	By MS/MS	By MS/MS	By MS/MS	By matching			20	9	8	40.8	24	21.8	44.105	0	36.152	301990000	22	2	3	1	5	2	2	7	0	4.82629e-05	1	-8.39233e-05	-0.000145171	P08727;CON__P08727;C9JM50	P08727;CON__P08727;C9JM50	Keratin, type I cytoskeletal 19	KRT19	sp|P08727|K1C19_HUMAN Keratin, type I cytoskeletal 19 OS=Homo sapiens GN=KRT19 PE=1 SV=4;;tr|C9JM50|C9JM50_HUMAN Keratin, type I cytoskeletal 19 (Fragment) OS=Homo sapiens GN=KRT19 PE=4 SV=1
29.5553	27.9109	29.5737	28.248	29.544	28.1196	28.3984	27.9465			+	By MS/MS	By MS/MS	By MS/MS	By MS/MS	By MS/MS	By MS/MS	By MS/MS	By MS/MS			41	24	22	69.6	47.8	47.8	51.267	0	323.31	14350000000	257	41	19	50	32	41	21	25	28	0.228368	0.878459	0.319833	0.567342	P08779;CON__P08779;CON__Q9Z2K1;CON__Q3ZAW8	P08779;CON__P08779	Keratin, type I cytoskeletal 16	KRT16	sp|P08779|K1C16_HUMAN Keratin, type I cytoskeletal 16 OS=Homo sapiens GN=KRT16 PE=1 SV=4;
32.22	31.9157	31.1935	31.9962	31.9248	32.8676	31.4567	32.2793			+	By MS/MS	By MS/MS	By MS/MS	By MS/MS	By MS/MS	By MS/MS	By MS/MS	By MS/MS			50	50	35	65.8	65.8	56.5	58.826	0	323.31	189820000000	783	120	90	81	102	92	119	76	103	0.347994	0.833747	-0.300785	-0.810212	P13645;CON__P13645;Q7Z3Y7;CON__Q7Z3Y7;CON__Q148H6;Q7Z3Z0;Q99456;Q7Z3Y8;Q2M2I5;CON__Q7Z3Z0;CON__Q7Z3Y8;CON__Q99456;CON__Q2M2I5;Q7Z3Y9;E7ENV4;CON__Q7Z3Y9	P13645;CON__P13645	Keratin, type I cytoskeletal 10	KRT10	sp|P13645|K1C10_HUMAN Keratin, type I cytoskeletal 10 OS=Homo sapiens GN=KRT10 PE=1 SV=6;
28.7466	28.2435	29.8089	28.3267	28.3905	28.7477	28.2136	28.9465			+	By MS/MS	By MS/MS	By MS/MS	By MS/MS	By MS/MS	By MS/MS	By MS/MS	By MS/MS			49	31	9	59.5	42.5	12.9	62.378	0	323.31	15707000000	272	41	29	36	32	29	35	23	47	0.207283	0.868345	0.206861	0.52186	P13647;CON__P13647;E7EU87;H0YI76;F8W0C6;H0YIN9;CON__P07744;F8VV57;P12036;F8VU69;CON__Q9DCV7;F8WC76;P12036-2;H0YHD9;CON__REFSEQ:XP_932229	P13647;CON__P13647;E7EU87	Keratin, type II cytoskeletal 5	KRT5	sp|P13647|K2C5_HUMAN Keratin, type II cytoskeletal 5 OS=Homo sapiens GN=KRT5 PE=1 SV=3;;tr|E7EU87|E7EU87_HUMAN Keratin, type II cytoskeletal 5 OS=Homo sapiens GN=KRT5 PE=3 SV=1
25.2454	25.439	24.7928	25.2288	24.9159	25.1358	24.5939	25.7405			+	By MS/MS	By MS/MS	By MS/MS	By MS/MS	By MS/MS	By MS/MS	By MS/MS	By MS/MS			11	11	11	4.4	4.4	4.4	435.16	0	143.74	746680000	47	12	6	2	6	4	4	2	11	0.10619	0.937242	0.0799494	0.28793	P20930;CON__P20930;H7BXH7	P20930;CON__P20930	Filaggrin	FLG	sp|P20930|FILA_HUMAN Filaggrin OS=Homo sapiens GN=FLG PE=1 SV=3;
31.9928	32.0366	31.8696	32.1203	31.5614	32.0014	31.8286	32.4611			+	By MS/MS	By MS/MS	By MS/MS	By MS/MS	By MS/MS	By MS/MS	By MS/MS	By MS/MS			49	48	48	69	69	69	62.064	0	323.31	229970000000	947	128	107	82	152	99	114	105	160	0.0763982	0.956406	0.0417008	0.212583	P35527;CON__P35527	P35527;CON__P35527	Keratin, type I cytoskeletal 9	KRT9	sp|P35527|K1C9_HUMAN Keratin, type I cytoskeletal 9 OS=Homo sapiens GN=KRT9 PE=1 SV=3;
30.505	30.8118	30.6553	30.6949	30.4227	31.9094	30.178	30.9593			+	By MS/MS	By MS/MS	By MS/MS	By MS/MS	By MS/MS	By MS/MS	By MS/MS	By MS/MS			59	57	1	85.4	83.6	5.6	65.865	0	323.31	113040000000	658	81	73	71	90	60	124	62	97	0.204473	0.866667	-0.200589	-0.515724	CON__P35908;Q01546;CON__Q01546;CON__Q6NXH9;H0YID6	CON__P35908
23.1044	22.6983	21.5303	22.4112	19.6488	23.7629	21.8852	22.8584			+	By MS/MS	By MS/MS	By matching	By MS/MS	By MS/MS	By MS/MS	By MS/MS	By MS/MS			30	2	1	33.5	5.6	3.8	59.334	0	36.035	74814000	9	1	2	0	0	1	3	1	1	0.161863	0.898959	0.397233	0.420348	CON__P50446	CON__P50446
17.7801	18.2231	18.2847	20.1192	30.0168	21.335	19.2025	17.188			+	By matching	By matching	By matching		By MS/MS	By MS/MS		By matching			42	42	13	75.9	75.9	30.6	55.802	0	323.31	7239600000	67	0	0	0	0	63	4	0	0	0.538145	0.767852	-3.33378	-1.16127	P78386;CON__P78386;F5GYI5	P78386;CON__P78386;F5GYI5	Keratin, type II cuticular Hb5	KRT85	sp|P78386|KRT85_HUMAN Keratin, type II cuticular Hb5 OS=Homo sapiens GN=KRT85 PE=1 SV=1;;tr|F5GYI5|F5GYI5_HUMAN Keratin, type II cuticular Hb5 OS=Homo sapiens GN=KRT85 PE=3 SV=1
27.5037	25.9588	27.8303	26.8617	26.9507	26.3375	26.7102	26.5975			+	By MS/MS	By MS/MS	By MS/MS	By MS/MS	By MS/MS	By MS/MS	By MS/MS	By MS/MS			33	16	3	56	34.7	6	48.105	0	150.6	1970500000	86	15	9	12	9	13	9	11	8	0.396449	0.815128	0.38965	0.902894	Q04695;CON__Q04695;H9KV34;A8MW45;F5H7G6;C9JH30	Q04695;CON__Q04695	Keratin, type I cytoskeletal 17	KRT17	sp|Q04695|K1C17_HUMAN Keratin, type I cytoskeletal 17 OS=Homo sapiens GN=KRT17 PE=1 SV=2;
19.5564	19.8959	20.6037	19.8865	30.9655	23.9622	18.3268	19.9233			+	By matching	By MS/MS	By MS/MS	By matching	By MS/MS	By MS/MS	By matching	By MS/MS			29	28	5	73.6	73.6	14.2	47.237	0	323.31	8034500000	58	0	2	0	0	47	6	0	3	0.543281	0.766943	-3.30886	-1.17036	Q15323;CON__Q15323;CON__Q9UE12	Q15323;CON__Q15323;CON__Q9UE12	Keratin, type I cuticular Ha1	KRT31	sp|Q15323|K1H1_HUMAN Keratin, type I cuticular Ha1 OS=Homo sapiens GN=KRT31 PE=2 SV=3;;
26.0274	25.6717	25.7469	25.737	25.6334	25.9785	25.4974	26.1051			+	By MS/MS	By MS/MS	By MS/MS	By MS/MS	By MS/MS	By MS/MS	By MS/MS	By MS/MS			18	18	18	17.4	17.4	17.4	248.07	0	323.31	1178100000	88	16	10	6	11	13	8	6	18	0.0162533	0.990347	-0.00782824	-0.0480092	Q5D862;CON__Q5D862	Q5D862;CON__Q5D862	Filaggrin-2	FLG2	sp|Q5D862|FILA2_HUMAN Filaggrin-2 OS=Homo sapiens GN=FLG2 PE=1 SV=1;
22.9665	22.5399	22.2096	22.3251	22.6459	23.3935	23.1802	23.061			+	By MS/MS	By MS/MS	By matching	By MS/MS	By MS/MS	By MS/MS	By MS/MS	By MS/MS			10	10	10	27	27	27	50.525	0	31.484	148700000	32	7	4	0	3	2	6	2	8	1.2986	0.28725	-0.559867	-2.44279	Q6KB66;Q6KB66-2;CON__Q6KB66-1;Q6KB66-3;CON__Q0VBK2	Q6KB66;Q6KB66-2;CON__Q6KB66-1;Q6KB66-3	Keratin, type II cytoskeletal 80	KRT80	sp|Q6KB66|K2C80_HUMAN Keratin, type II cytoskeletal 80 OS=Homo sapiens GN=KRT80 PE=1 SV=2;sp|Q6KB66-2|K2C80_HUMAN Isoform 2 of Keratin, type II cytoskeletal 80 OS=Homo sapiens GN=KRT80;;sp|Q6KB66-3|K2C80_HUMAN Isoform 3 of Keratin, type II cytoskeletal 80
24.538	24.0986	24.7789	24.2136	23.8914	25.0294	24.3261	24.483			+	By MS/MS	By MS/MS	By MS/MS	By MS/MS	By MS/MS	By MS/MS	By MS/MS	By MS/MS			18	17	15	37.1	35.6	31.5	56.865	0	156.31	836720000	80	13	8	4	9	10	12	10	14	0.0307659	0.979129	-0.0251894	-0.0894836	Q8N1N4;CON__Q8N1N4-2;CON__Q7RTT2;Q8N1N4-2;B4DQ49;F8VS93	Q8N1N4;CON__Q8N1N4-2;CON__Q7RTT2;Q8N1N4-2;B4DQ49	Keratin, type II cytoskeletal 78	KRT78	sp|Q8N1N4|K2C78_HUMAN Keratin, type II cytoskeletal 78 OS=Homo sapiens GN=KRT78 PE=2 SV=2;;;sp|Q8N1N4-2|K2C78_HUMAN Isoform 2 of Keratin, type II cytoskeletal 78 OS=Homo sapiens GN=KRT78;tr|B4DQ49|B4DQ49_HUMAN Keratin, type II cytoskeletal 78 OS=Homo sapie
24.4272	23.6377	23.8412	23.7494	22.5364	25.0532	23.0605	24.1215			+	By MS/MS	By MS/MS	By MS/MS	By MS/MS	By MS/MS	By MS/MS	By MS/MS	By MS/MS			15	10	7	23.4	16.1	10.4	61.901	0	29.65	363670000	20	5	2	0	1	1	4	1	6	0.142783	0.899062	0.220986	0.376063	Q7Z794;CON__Q7Z794;F5GY66;F8VS61	Q7Z794;CON__Q7Z794;F5GY66	Keratin, type II cytoskeletal 1b	KRT77	sp|Q7Z794|K2C1B_HUMAN Keratin, type II cytoskeletal 1b OS=Homo sapiens GN=KRT77 PE=1 SV=3;;tr|F5GY66|F5GY66_HUMAN Keratin, type II cytoskeletal 1b OS=Homo sapiens GN=KRT77 PE=3 SV=1
29.1715	29.2448	29.0192	29.3583	29.0898	28.2386	28.7595	29.5455			+	By MS/MS	By MS/MS	By MS/MS	By MS/MS	By MS/MS	By MS/MS	By MS/MS	By MS/MS			16	16	16	19.6	19.6	19.6	282.39	0	323.31	9475300000	201	31	23	17	28	27	21	23	31	0.459769	0.844444	0.290136	1.02037	Q86YZ3;CON__Q86YZ3	Q86YZ3;CON__Q86YZ3	Hornerin	HRNR	sp|Q86YZ3|HORN_HUMAN Hornerin OS=Homo sapiens GN=HRNR PE=1 SV=2;
34.7317	35.0455	35.8843	34.8767	35.1849	34.9679	35.4826	35.1259			+	By MS/MS	By MS/MS	By MS/MS	By MS/MS	By MS/MS	By MS/MS	By MS/MS	By MS/MS			15	15	15	86.2	86.2	86.2	16.622	0	323.31	1132900000000	2918	381	346	399	337	375	364	364	352	0.07136	0.943603	-0.0557671	-0.199479	CON__Streptavidin	CON__Streptavidin
22.6465	23.8374	20.4016	22.8145	20.4677	18.9423	22.4818	22.0583				By MS/MS	By MS/MS		By MS/MS	By matching	By matching	By MS/MS	By MS/MS			4	4	4	12.3	12.3	12.3	35.076	0	7.2734	54735000	8	1	2	0	3	0	0	1	1	0.631932	0.7104	1.43745	1.32504	P63244;D6RHH4;E9PD14;D6R9L0;D6R9Z1;H0YAF8;D6RFX4;D6RFZ9;D6RAU2;D6RBD0;D6RAC2;H0Y8W2;D6RHJ5;H0Y8R5;D6R909;D6RF23;H0YAM7;D6REE5;D6RGK8	P63244;D6RHH4;E9PD14;D6R9L0;D6R9Z1;H0YAF8;D6RFX4;D6RFZ9;D6RAU2;D6RBD0;D6RAC2;H0Y8W2	Guanine nucleotide-binding protein subunit beta-2-like 1;Guanine nucleotide-binding protein subunit beta-2-like 1, N-terminally processed	GNB2L1	sp|P63244|GBLP_HUMAN Guanine nucleotide-binding protein subunit beta-2-like 1 OS=Homo sapiens GN=GNB2L1 PE=1 SV=3;tr|D6RHH4|D6RHH4_HUMAN Guanine nucleotide-binding protein subunit beta-2-like 1 OS=Homo sapiens GN=GNB2L1 PE=4 SV=1;tr|E9PD14|E9PD14_HUMAN Gua
23.1484	23.7357	19.7193	24.4422	18.7356	23.6556	23.9842	23.3693				By MS/MS	By MS/MS	By MS/MS	By MS/MS		By MS/MS	By MS/MS	By MS/MS			4	4	4	21.6	21.6	21.6	24.146	0	20.572	130490000	12	2	0	1	4	0	0	3	2	0.0716868	0.949943	0.325227	0.200332	P61313;E7EX53;E7EQV9;E7ENU7;Q642I1;E7ERA2	P61313;E7EX53;E7EQV9;E7ENU7;Q642I1	60S ribosomal protein L15;Ribosomal protein L15	RPL15	sp|P61313|RL15_HUMAN 60S ribosomal protein L15 OS=Homo sapiens GN=RPL15 PE=1 SV=2;tr|E7EX53|E7EX53_HUMAN Ribosomal protein L15 (Fragment) OS=Homo sapiens GN=RPL15 PE=3 SV=1;tr|E7EQV9|E7EQV9_HUMAN Ribosomal protein L15 (Fragment) OS=Homo sapiens GN=RPL15 PE
25.9449	25.1614	25.5623	25.9457	25.914	25.9046	25.9167	25.3912				By MS/MS	By MS/MS	By MS/MS	By MS/MS	By MS/MS	By MS/MS	By MS/MS	By MS/MS			9	9	9	37.3	37.3	37.3	36.053	0	96.934	746440000	36	7	4	3	5	2	5	6	4	0.225619	0.874436	-0.128055	-0.561466	P04406;E7EUT4;E7EUT5;E7EU54;O14556	P04406;E7EUT4;E7EUT5	Glyceraldehyde-3-phosphate dehydrogenase	GAPDH	sp|P04406|G3P_HUMAN Glyceraldehyde-3-phosphate dehydrogenase OS=Homo sapiens GN=GAPDH PE=1 SV=3;tr|E7EUT4|E7EUT4_HUMAN Glyceraldehyde-3-phosphate dehydrogenase OS=Homo sapiens GN=GAPDH PE=3 SV=1;tr|E7EUT5|E7EUT5_HUMAN Glyceraldehyde-3-phosphate dehydrogena
22.187	23.2151	20.4975	23.1382	23.0673	22.6252	23.4989	22.0039				By MS/MS	By MS/MS	By MS/MS	By MS/MS	By MS/MS	By MS/MS	By MS/MS	By MS/MS			7	7	7	22.7	22.7	22.7	47.697	0	20.505	111210000	25	4	4	1	4	3	4	2	3	0.323145	0.828391	-0.539379	-0.761569	P36578;E7EWF1;B4DMJ2;H3BM89;B4DP82;H3BTP7;H3BU31	P36578;E7EWF1;B4DMJ2;H3BM89	60S ribosomal protein L4	RPL4	sp|P36578|RL4_HUMAN 60S ribosomal protein L4 OS=Homo sapiens GN=RPL4 PE=1 SV=5;tr|E7EWF1|E7EWF1_HUMAN 60S ribosomal protein L4 OS=Homo sapiens GN=RPL4 PE=4 SV=1;tr|B4DMJ2|B4DMJ2_HUMAN Uncharacterized protein OS=Homo sapiens GN=RPL4 PE=2 SV=1;tr|H3BM89|H3BM
22.5443	22.9596	19.1992	23.2694	22.6936	23.0079	23.8243	20.8979				By MS/MS	By matching	By MS/MS	By MS/MS	By MS/MS	By MS/MS	By MS/MS	By matching			4	4	3	18.8	18.8	15.5	27.745	0	68.279	89986000	10	2	0	1	3	1	0	3	0	0.217355	0.868779	-0.612799	-0.543705	P63104;E7EX29;E7ESK7;E5RGE1;E5RIR4;E9PD24;E7EVZ2;B0AZS6;B7Z2E6;H0YB80;E7EX24	P63104;E7EX29;E7ESK7;E5RGE1;E5RIR4;E9PD24;E7EVZ2;B0AZS6	14-3-3 protein zeta/delta	YWHAZ	sp|P63104|1433Z_HUMAN 14-3-3 protein zeta/delta OS=Homo sapiens GN=YWHAZ PE=1 SV=1;tr|E7EX29|E7EX29_HUMAN 14-3-3 protein zeta/delta (Fragment) OS=Homo sapiens GN=YWHAZ PE=3 SV=1;tr|E7ESK7|E7ESK7_HUMAN 14-3-3 protein zeta/delta (Fragment) OS=Homo sapiens GN
24.8459	24.8362	25.486	24.7802	25.187	24.8111	24.2621	24.6694				By MS/MS	By MS/MS	By MS/MS	By MS/MS	By MS/MS	By MS/MS	By MS/MS	By MS/MS			10	10	10	16.9	16.9	16.9	76.613	0	53.928	532060000	41	4	4	2	7	6	4	7	7	0.4508	0.841846	0.254704	1.00394	P19338;E7EX81;H7BY16;Q9BQ02	P19338;E7EX81;H7BY16;Q9BQ02	Nucleolin	NCL	sp|P19338|NUCL_HUMAN Nucleolin OS=Homo sapiens GN=NCL PE=1 SV=3;tr|E7EX81|E7EX81_HUMAN Nucleolin OS=Homo sapiens GN=NCL PE=4 SV=1;tr|H7BY16|H7BY16_HUMAN Nucleolin (Fragment) OS=Homo sapiens GN=NCL PE=4 SV=1;tr|Q9BQ02|Q9BQ02_HUMAN NCL protein OS=Homo sapien
25.0799	24.9139	23.9925	25.0553	24.6162	25.5919	25.1879	25.0455				By MS/MS	By MS/MS	By MS/MS	By MS/MS	By MS/MS	By MS/MS	By MS/MS	By MS/MS			8	8	8	29.8	29.8	29.8	60.54	0	82.523	335780000	40	5	5	2	6	4	5	7	6	0.485932	0.804984	-0.349948	-1.06789	E9PBV3;Q6UWP8	E9PBV3	Suprabasin	SBSN	tr|E9PBV3|E9PBV3_HUMAN Suprabasin OS=Homo sapiens GN=SBSN PE=4 SV=1
22.9063	19.8112	22.0936	22.0473	22.2071	22.4257	22.3025	22.6443				By MS/MS	By MS/MS	By MS/MS	By MS/MS	By MS/MS	By MS/MS	By MS/MS	By MS/MS			3	3	3	5.9	5.9	5.9	68.695	0	6.8002	51827000	9	2	0	1	0	2	1	2	1	0.456115	0.840125	-0.680273	-1.01368	Q8WVV4-1;Q8WVV4;F2Z2D5;Q8WVV4-3	Q8WVV4-1;Q8WVV4;F2Z2D5;Q8WVV4-3	Protein POF1B	POF1B	sp|Q8WVV4-1|POF1B_HUMAN Isoform 1 of Protein POF1B OS=Homo sapiens GN=POF1B;sp|Q8WVV4|POF1B_HUMAN Protein POF1B OS=Homo sapiens GN=POF1B PE=1 SV=3;tr|F2Z2D5|F2Z2D5_HUMAN Protein POF1B OS=Homo sapiens GN=POF1B PE=4 SV=1;sp|Q8WVV4-3|POF1B_HUMAN Isoform 3 of
22.7176	22.8125	23.7152	23.2808	22.6932	22.2964	23.196	22.5047				By MS/MS	By MS/MS	By MS/MS	By MS/MS	By MS/MS	By MS/MS	By MS/MS	By MS/MS			26	23	22	17.2	16.2	15.1	227.87	0	142.12	194350000	41	1	7	3	11	7	2	5	5	0.752159	0.613444	0.458971	1.52977	Q7Z406;F2Z2U8;G8JLL9;Q7Z406-6;Q7Z406-2;Q7Z406-4;F2Z2U9;Q7Z406-5;F2Z2S7	Q7Z406;F2Z2U8;G8JLL9;Q7Z406-6;Q7Z406-2;Q7Z406-4;F2Z2U9;Q7Z406-5;F2Z2S7	Myosin-14	MYH14	sp|Q7Z406|MYH14_HUMAN Myosin-14 OS=Homo sapiens GN=MYH14 PE=1 SV=2;tr|F2Z2U8|F2Z2U8_HUMAN Myosin-14 OS=Homo sapiens GN=MYH14 PE=4 SV=1;tr|G8JLL9|G8JLL9_HUMAN Myosin-14 OS=Homo sapiens GN=MYH14 PE=4 SV=1;sp|Q7Z406-6|MYH14_HUMAN Isoform 6 of Myosin-14 OS=Hom
25.5814	25.2423	26.1369	25.288	24.5594	25.7076	25.5126	25.4941				By MS/MS	By MS/MS	By MS/MS	By MS/MS	By MS/MS	By MS/MS	By MS/MS	By MS/MS			32	6	0	42.6	10.8	0	66.35	0	18.235	928740000	30	3	4	5	4	3	3	4	4	0.311904	0.84443	0.243742	0.739288	F5GWP8;C9JK18;C9JKY1;C9JTX4;C9J826	F5GWP8		KRT17	tr|F5GWP8|F5GWP8_HUMAN Junction plakoglobin OS=Homo sapiens GN=JUP PE=3 SV=1
22.2829	22.8351	22.1305	22.6228	22.5652	22.3358	22.8881	22.7399				By MS/MS	By MS/MS	By MS/MS	By MS/MS	By MS/MS	By MS/MS	By MS/MS	By MS/MS			10	10	10	6.6	6.6	6.6	218	0	25.716	90631000	18	1	3	1	6	2	1	3	1	0.355786	0.845905	-0.164418	-0.825301	Q14839;F5H2G1;F5GWX5;Q14839-2;Q8TDI0;B1AK51;Q12873;F5H2K7;F5GXP9;F2Z2R5;Q12873-2;E9PG89;F5H6N4;Q5TG85	Q14839;F5H2G1;F5GWX5;Q14839-2	Chromodomain-helicase-DNA-binding protein 4	CHD4	sp|Q14839|CHD4_HUMAN Chromodomain-helicase-DNA-binding protein 4 OS=Homo sapiens GN=CHD4 PE=1 SV=2;tr|F5H2G1|F5H2G1_HUMAN Chromodomain-helicase-DNA-binding protein 4 OS=Homo sapiens GN=CHD4 PE=4 SV=1;tr|F5GWX5|F5GWX5_HUMAN Chromodomain-helicase-DNA-binding
21.5467	22.7978	20.5391	22.2725	22.8438	22.1118	21.7616	22.1627				By MS/MS	By MS/MS	By MS/MS	By MS/MS	By MS/MS	By MS/MS	By MS/MS	By MS/MS			13	13	13	10.5	10.5	10.5	166.57	0	30.837	107020000	27	2	4	1	7	4	2	2	5	0.342486	0.836	-0.430952	-0.799499	Q14152;F5H335	Q14152;F5H335	Eukaryotic translation initiation factor 3 subunit A	EIF3A	sp|Q14152|EIF3A_HUMAN Eukaryotic translation initiation factor 3 subunit A OS=Homo sapiens GN=EIF3A PE=1 SV=1;tr|F5H335|F5H335_HUMAN Eukaryotic translation initiation factor 3 subunit A OS=Homo sapiens GN=EIF3A PE=4 SV=1
22.507	22.8142	19.9417	23.266	18.6163	21.0376	20.3192	17.9288				By MS/MS	By MS/MS	By MS/MS	By MS/MS							6	6	5	12.4	12.4	10.8	71.158	0	89.497	56094000	9	1	2	1	5	0	0	0	0	1.36472	0.259429	2.65677	2.55532	Q8NCL4;F5H5H1;Q14435-2	Q8NCL4;F5H5H1	Polypeptide N-acetylgalactosaminyltransferase 6	GALNT6	sp|Q8NCL4|GALT6_HUMAN Polypeptide N-acetylgalactosaminyltransferase 6 OS=Homo sapiens GN=GALNT6 PE=2 SV=2;tr|F5H5H1|F5H5H1_HUMAN Polypeptide N-acetylgalactosaminyltransferase 6 OS=Homo sapiens GN=GALNT6 PE=3 SV=1
19.1991	22.3471	23.2227	22.9811	21.6649	22.2334	22.302	23.0324				By MS/MS	By MS/MS	By MS/MS	By MS/MS	By MS/MS	By MS/MS	By MS/MS	By MS/MS			11	11	11	16.6	16.6	16.6	106.87	0	41.316	106850000	32	4	4	2	5	4	5	3	5	0.14492	0.901606	-0.370638	-0.381077	Q14697;F5H6X6;Q14697-2;E9PKU7;E9PNH1	Q14697;F5H6X6;Q14697-2;E9PKU7	Neutral alpha-glucosidase AB	GANAB	sp|Q14697|GANAB_HUMAN Neutral alpha-glucosidase AB OS=Homo sapiens GN=GANAB PE=1 SV=3;tr|F5H6X6|F5H6X6_HUMAN Neutral alpha-glucosidase AB OS=Homo sapiens GN=GANAB PE=4 SV=1;sp|Q14697-2|GANAB_HUMAN Isoform 2 of Neutral alpha-glucosidase AB OS=Homo sapiens G
27.316	28.3743	20.5976	20.0087	28.3502	28.2327	27.4146	28.0412				By MS/MS	By MS/MS	By MS/MS	By MS/MS	By MS/MS	By MS/MS	By MS/MS	By MS/MS			1	1	1	1.9	1.9	1.9	76.872	0	2.6856	1834000000	24	3	4	2	4	2	3	3	3	0.906603	0.474207	-3.93553	-1.78802	Q9Y2J0;G3V1Y0;F8VP47;Q9Y2J0-2	Q9Y2J0;G3V1Y0;F8VP47;Q9Y2J0-2	Rabphilin-3A	RPH3A	sp|Q9Y2J0|RP3A_HUMAN Rabphilin-3A OS=Homo sapiens GN=RPH3A PE=1 SV=1;tr|G3V1Y0|G3V1Y0_HUMAN Rabphilin 3A homolog (Mouse), isoform CRA_d OS=Homo sapiens GN=RPH3A PE=4 SV=1;tr|F8VP47|F8VP47_HUMAN Rabphilin-3A OS=Homo sapiens GN=RPH3A PE=4 SV=1;sp|Q9Y2J0-2|RP
23.9519	23.8886	21.7376	23.8345	24.5213	18.7602	23.7039	19.264				By matching	By MS/MS	By MS/MS	By MS/MS	By MS/MS	By MS/MS	By MS/MS	By MS/MS			9	9	9	5.7	5.7	5.7	242.98	0	26.017	119310000	15	0	2	4	4	2	1	1	1	0.522398	0.769214	1.7908	1.1333	P27708;F8VPD4;H7C2E4	P27708;F8VPD4	CAD protein;Glutamine-dependent carbamoyl-phosphate synthase;Aspartate carbamoyltransferase;Dihydroorotase	CAD	sp|P27708|PYR1_HUMAN CAD protein OS=Homo sapiens GN=CAD PE=1 SV=3;tr|F8VPD4|F8VPD4_HUMAN Dihydroorotase OS=Homo sapiens GN=CAD PE=3 SV=1
23.8997	23.831	25.0912	24.0757	24.307	24.0863	24.4336	23.7838				By MS/MS	By MS/MS	By MS/MS	By MS/MS	By MS/MS	By MS/MS	By MS/MS	By MS/MS			13	13	3	32.4	32.4	9.9	49.67	0	63.094	425790000	52	5	7	3	9	8	6	8	6	0.0792261	0.965029	0.0717311	0.21989	P07437;F8VW92;F8VYX6;Q5JP53;F8VUJ7;Q5ST81;E7EWR1;Q13885;Q9BVA1;F5H894;F5H8C9;Q13509;A8K854;F5H0I4;E9PBJ4;I3L2F9;Q5SQY0;C9JAA5;A6NNZ2;A6NKZ8;CON__ENSEMBL:ENSBTAP00000025008;Q9H4B7;G3V2A3;G3V2R8;G3V2N6;G3V3R4;G3V5W4	P07437;F8VW92;F8VYX6;Q5JP53;F8VUJ7;Q5ST81;E7EWR1;Q13885;Q9BVA1;F5H894;F5H8C9;Q13509	Tubulin beta chain;Tubulin beta-2A chain;Tubulin beta-2B chain;Tubulin beta-3 chain	TUBB;TUBB2A;TUBB2B;TUBB3	sp|P07437|TBB5_HUMAN Tubulin beta chain OS=Homo sapiens GN=TUBB PE=1 SV=2;tr|F8VW92|F8VW92_HUMAN Tubulin beta chain OS=Homo sapiens GN=TUBB PE=3 SV=1;tr|F8VYX6|F8VYX6_HUMAN Tubulin beta chain OS=Homo sapiens GN=TUBB PE=3 SV=1;tr|Q5JP53|Q5JP53_HUMAN Tubulin
24.0537	23.4167	23.9118	24.9777	24.0088	24.1021	26.1182	23.6215				By MS/MS	By MS/MS	By MS/MS	By MS/MS	By MS/MS	By MS/MS	By MS/MS	By MS/MS			16	14	10	36.3	32.6	23	48.057	0	98.827	613350000	32	4	1	1	10	3	2	9	2	0.231504	0.876704	-0.372702	-0.574026	P05783;F8VZY9;CON__H-INV:HIT000015463	P05783;F8VZY9	Keratin, type I cytoskeletal 18	KRT18	sp|P05783|K1C18_HUMAN Keratin, type I cytoskeletal 18 OS=Homo sapiens GN=KRT18 PE=1 SV=2;tr|F8VZY9|F8VZY9_HUMAN Keratin, type I cytoskeletal 18 OS=Homo sapiens GN=KRT18 PE=3 SV=1
22.659	23.1058	20.5443	23.7154	22.7591	23.0568	19.8915	22.3739				By MS/MS	By MS/MS	By MS/MS	By MS/MS	By MS/MS	By MS/MS	By MS/MS	By MS/MS			3	3	3	11.8	11.8	11.8	32.728	0	7.5092	81962000	16	3	3	1	3	2	2	1	1	0.191159	0.874252	0.485816	0.486406	Q02878;F8W181;F8VR69;F8VZ45	Q02878;F8W181;F8VR69;F8VZ45	60S ribosomal protein L6	RPL6	sp|Q02878|RL6_HUMAN 60S ribosomal protein L6 OS=Homo sapiens GN=RPL6 PE=1 SV=3;tr|F8W181|F8W181_HUMAN 60S ribosomal protein L6 (Fragment) OS=Homo sapiens GN=RPL6 PE=3 SV=1;tr|F8VR69|F8VR69_HUMAN 60S ribosomal protein L6 (Fragment) OS=Homo sapiens GN=RPL6 P
22.774	22.9233	24.1207	22.6795	23.0232	22.8552	22.6184	22.2218				By MS/MS	By MS/MS	By MS/MS	By MS/MS	By MS/MS	By MS/MS	By MS/MS	By MS/MS			14	14	14	13.9	13.9	13.9	152.47	0	63.939	222370000	32	2	3	7	6	3	3	2	6	0.546494	0.775769	0.444719	1.17604	Q9P2E9;F8W7S5;Q9P2E9-3;Q9P2E9-2	Q9P2E9;F8W7S5;Q9P2E9-3;Q9P2E9-2	Ribosome-binding protein 1	RRBP1	sp|Q9P2E9|RRBP1_HUMAN Ribosome-binding protein 1 OS=Homo sapiens GN=RRBP1 PE=1 SV=4;tr|F8W7S5|F8W7S5_HUMAN Ribosome-binding protein 1 OS=Homo sapiens GN=RRBP1 PE=4 SV=1;sp|Q9P2E9-3|RRBP1_HUMAN Isoform 2 of Ribosome-binding protein 1 OS=Homo sapiens GN=RRBP
23.0121	22.9734	19.8082	23.0912	19.9033	19.9046	21.269	19.3197				By MS/MS	By MS/MS	By MS/MS	By MS/MS							3	3	3	5.9	5.9	5.9	51.145	0	4.3854	49709000	7	2	2	0	3	0	0	0	0	1.24096	0.254095	2.12208	2.34541	Q9Y2B1;G3V1K2	Q9Y2B1;G3V1K2	Transmembrane protein 5	TMEM5	sp|Q9Y2B1|TMEM5_HUMAN Transmembrane protein 5 OS=Homo sapiens GN=TMEM5 PE=2 SV=1;tr|G3V1K2|G3V1K2_HUMAN Transmembrane protein 5 OS=Homo sapiens GN=TMEM5 PE=4 SV=1
21.1982	21.2255	21.2728	22.0507	23.119	22.3232	22.0097	21.6904				By matching	By matching		By MS/MS	By MS/MS	By MS/MS	By MS/MS	By MS/MS			3	3	3	13.2	13.2	13.2	26.152	0	4.0716	36547000	6	0	0	0	2	2	2	0	0	1.21504	0.274364	-0.848788	-2.30181	P17931;G3V3R6	P17931;G3V3R6	Galectin-3;Galectin	LGALS3	sp|P17931|LEG3_HUMAN Galectin-3 OS=Homo sapiens GN=LGALS3 PE=1 SV=5;tr|G3V3R6|G3V3R6_HUMAN Galectin-3 OS=Homo sapiens GN=LGALS3 PE=4 SV=1
25.1425	25.3737	25.0349	25.5463	21.0734	19.2412	19.1008	20.5094				By MS/MS	By MS/MS	By MS/MS	By MS/MS			By matching		+	MCF_MCF_Ctrl	15	15	15	37.6	37.6	37.6	48.864	0	138.31	585370000	37	12	10	2	13	0	0	0	0	4.39823	0	5.29318	10.6698	Q6P4E1;G5E934;Q6P4E1-2;H0YMR0;Q6P4E1-3;H0YM51;Q8N7K6	Q6P4E1;G5E934;Q6P4E1-2;H0YMR0	Protein CASC4	CASC4	sp|Q6P4E1|CASC4_HUMAN Protein CASC4 OS=Homo sapiens GN=CASC4 PE=2 SV=1;tr|G5E934|G5E934_HUMAN Cancer susceptibility candidate 4, isoform CRA_b OS=Homo sapiens GN=CASC4 PE=4 SV=1;sp|Q6P4E1-2|CASC4_HUMAN Isoform 2 of Protein CASC4 OS=Homo sapiens GN=CASC4;tr
24.5107	18.6702	22.579	25.0358	23.9692	25.0545	25.136	25.7582				By MS/MS	By MS/MS	By MS/MS	By MS/MS	By MS/MS	By MS/MS	By MS/MS	By MS/MS			3	3	3	9.6	9.6	9.6	51.522	0	29.144	281540000	18	1	1	3	3	2	3	2	3	0.752563	0.630971	-2.28055	-1.53045	Q15517;Q2L6G8;G8JLG2	Q15517;Q2L6G8;G8JLG2	Corneodesmosin	CDSN	sp|Q15517|CDSN_HUMAN Corneodesmosin OS=Homo sapiens GN=CDSN PE=1 SV=3;tr|Q2L6G8|Q2L6G8_HUMAN Corneodesmosin OS=Homo sapiens GN=CDSN PE=4 SV=1;tr|G8JLG2|G8JLG2_HUMAN Corneodesmosin OS=Homo sapiens GN=CDSN PE=4 SV=1
22.9313	23.409	21.3963	23.8951	22.6524	22.8911	23.1351	22.2341				By MS/MS	By MS/MS	By MS/MS	By MS/MS	By MS/MS	By MS/MS	By MS/MS	By MS/MS			11	10	7	20.1	18.2	12.1	77.405	0	35.97	152070000	25	3	4	3	5	2	4	2	2	0.116478	0.934215	0.179748	0.313168	H0YG33;P08107;F8VZJ4;F5H1D3;F5GZ62;E7EP94;E7EP11;Q5SP16	H0YG33;P08107;F8VZJ4;F5H1D3;F5GZ62;E7EP94;E7EP11;Q5SP16	Heat shock 70 kDa protein 1A	HSPA1A	tr|H0YG33|H0YG33_HUMAN Heat shock 70 kDa protein 1A/1B OS=Homo sapiens GN=HSPA1B PE=3 SV=1;sp|P08107|HSP71_HUMAN Heat shock 70 kDa protein 1A/1B OS=Homo sapiens GN=HSPA1A PE=1 SV=5;tr|F8VZJ4|F8VZJ4_HUMAN Heat shock 70 kDa protein 1A/1B OS=Homo sapiens GN=H
24.0231	24.2512	25.8385	24.6784	23.9843	24.1948	24.8855	23.5664				By MS/MS	By MS/MS	By MS/MS	By MS/MS	By MS/MS	By MS/MS	By MS/MS	By MS/MS			10	10	10	29.9	29.9	29.9	39.42	0	62.1	466160000	47	5	5	6	8	5	5	8	5	0.506457	0.778	0.540024	1.10482	P04075;H3BQN4;H3BR04;H3BMQ8;H3BUH7;H3BPS8;H3BU78;H3BR68	P04075;H3BQN4;H3BR04;H3BMQ8;H3BUH7;H3BPS8;H3BU78	Fructose-bisphosphate aldolase A;Fructose-bisphosphate aldolase	ALDOA	sp|P04075|ALDOA_HUMAN Fructose-bisphosphate aldolase A OS=Homo sapiens GN=ALDOA PE=1 SV=2;tr|H3BQN4|H3BQN4_HUMAN Fructose-bisphosphate aldolase OS=Homo sapiens GN=ALDOA PE=3 SV=1;tr|H3BR04|H3BR04_HUMAN Fructose-bisphosphate aldolase A (Fragment) OS=Homo sa
24.2158	24.4833	22.6126	25.5252	21.2133	19.1026	21.0527	21.2059				By MS/MS	By MS/MS	By matching	By MS/MS	By matching		By matching		+	MCF_MCF_Ctrl	11	11	11	17.5	17.5	17.5	81.879	0	126.69	407570000	27	7	7	0	13	0	0	0	0	2.38614	0.0244444	3.56559	4.49857	O00461;F8W785	O00461;F8W785	Golgi integral membrane protein 4	GOLIM4	sp|O00461|GOLI4_HUMAN Golgi integral membrane protein 4 OS=Homo sapiens GN=GOLIM4 PE=1 SV=1;tr|F8W785|F8W785_HUMAN Golgi integral membrane protein 4 OS=Homo sapiens GN=GOLIM4 PE=4 SV=1
25.0172	24.0671	21.0054	25.352	25.3024	23.6292	23.7408	25.1781				By MS/MS	By MS/MS	By MS/MS	By MS/MS	By MS/MS	By MS/MS	By MS/MS	By MS/MS			78	64	62	39.7	33.2	32.4	276.54	0	323.31	2714900000	243	47	20	1	49	49	10	16	51	0.222036	0.872685	-0.602192	-0.553783	O00763;O00763-2;F8W8T8;H7BYH5;F6QQI9;H0YGH5;F5H8F2;F5H3T2;F5H5C3	O00763;O00763-2;F8W8T8;H7BYH5	Acetyl-CoA carboxylase 2;Biotin carboxylase	ACACB	sp|O00763|ACACB_HUMAN Acetyl-CoA carboxylase 2 OS=Homo sapiens GN=ACACB PE=1 SV=3;sp|O00763-2|ACACB_HUMAN Isoform Short of Acetyl-CoA carboxylase 2 OS=Homo sapiens GN=ACACB;tr|F8W8T8|F8W8T8_HUMAN Biotin carboxylase OS=Homo sapiens GN=ACACB PE=4 SV=1;tr|H7B
23.6078	24.326	24.2733	24.1649	23.8896	24.0415	24.2371	23.681				By MS/MS	By MS/MS	By MS/MS	By MS/MS	By MS/MS	By MS/MS	By MS/MS	By MS/MS			60	54	52	32.8	30.7	29.4	278.16	0	284.66	1265100000	180	26	27	8	32	19	24	22	22	0.26514	0.917375	0.130713	0.644524	O75369;O75369-8;O75369-2;O75369-9;O75369-6;O75369-3;E7EN95;O75369-7;O75369-5;O75369-4;H7C5L4;Q8WXT3	O75369;O75369-8;O75369-2;O75369-9;O75369-6;O75369-3;E7EN95;O75369-7;O75369-5;O75369-4	Filamin-B	FLNB	sp|O75369|FLNB_HUMAN Filamin-B OS=Homo sapiens GN=FLNB PE=1 SV=2;sp|O75369-8|FLNB_HUMAN Isoform 8 of Filamin-B OS=Homo sapiens GN=FLNB;sp|O75369-2|FLNB_HUMAN Isoform 2 of Filamin-B OS=Homo sapiens GN=FLNB;sp|O75369-9|FLNB_HUMAN Isoform 9 of Filamin-B OS=Ho
22.2653	22.6522	18.1465	22.5394	22.5372	22.4585	23.1964	22.3335				By MS/MS	By MS/MS	By MS/MS	By MS/MS	By MS/MS	By MS/MS	By MS/MS	By MS/MS			16	16	16	9.8	9.8	9.8	244.5	0	69.324	150780000	40	5	5	2	6	4	5	6	7	0.511502	0.780912	-1.23059	-1.11385	O75643;C9JAQ9;F5H4C1;F5H447;O75643-2;B4E0P5;A2RRQ7	O75643	U5 small nuclear ribonucleoprotein 200 kDa helicase	SNRNP200	sp|O75643|U520_HUMAN U5 small nuclear ribonucleoprotein 200 kDa helicase OS=Homo sapiens GN=SNRNP200 PE=1 SV=2
18.4935	22.073	19.8952	22.4902	20.1778	21.8793	21.9188	21.5437				By matching	By MS/MS	By matching	By MS/MS	By matching	By MS/MS	By MS/MS	By MS/MS			3	3	3	14.6	14.6	14.6	29.246	0	14.672	36534000	4	0	0	0	3	0	1	0	0	0.25628	0.928206	-0.641932	-0.626159	P00918;E5RID5;E5RK37	P00918	Carbonic anhydrase 2	CA2	sp|P00918|CAH2_HUMAN Carbonic anhydrase 2 OS=Homo sapiens GN=CA2 PE=1 SV=2
25.2284	25.1003	18.6011	24.814	24.6733	25.5731	23.9808	25.2873				By MS/MS	By MS/MS	By MS/MS	By MS/MS	By MS/MS	By MS/MS	By MS/MS	By MS/MS			6	6	6	66.3	66.3	66.3	11.006	0	45.386	572230000	29	4	3	1	5	6	4	3	3	0.380772	0.82835	-1.44266	-0.873198	P01040;C9J0E4	P01040;C9J0E4	Cystatin-A;Cystatin-A, N-terminally processed	CSTA	sp|P01040|CYTA_HUMAN Cystatin-A OS=Homo sapiens GN=CSTA PE=1 SV=1;tr|C9J0E4|C9J0E4_HUMAN Cystatin-A OS=Homo sapiens GN=CSTA PE=4 SV=1
22.9283	23.0851	23.087	22.201	22.3504	23.7954	22.3005	23.5609				By MS/MS	By MS/MS	By matching	By MS/MS	By MS/MS	By MS/MS	By MS/MS	By MS/MS			6	6	6	14.8	14.8	14.8	59.755	0	13.544	118980000	14	1	2	0	2	1	4	0	4	0.150909	0.897524	-0.176482	-0.395052	P04040	P04040	Catalase	CAT	sp|P04040|CATA_HUMAN Catalase OS=Homo sapiens GN=CAT PE=1 SV=3
32.7779	32.6114	32.2946	32.7752	32.3885	32.9552	32.495	33.0616			+	By MS/MS	By MS/MS	By MS/MS	By MS/MS	By MS/MS	By MS/MS	By MS/MS	By MS/MS			61	61	45	64.9	64.9	57.1	66.038	0	323.31	495100000000	1425	187	151	276	166	133	164	149	199	0.219036	0.871821	-0.110288	-0.547329	P04264;CON__P04264	P04264;CON__P04264	Keratin, type II cytoskeletal 1	KRT1	sp|P04264|K2C1_HUMAN Keratin, type II cytoskeletal 1 OS=Homo sapiens GN=KRT1 PE=1 SV=6;
24.5796	23.2876	20.4205	25.0535	24.2087	23.9213	25.0865	23.4978				By MS/MS	By MS/MS		By MS/MS	By MS/MS	By MS/MS	By MS/MS	By MS/MS			6	6	6	28.8	28.8	28.8	22.782	0	17.061	262380000	17	3	1	0	4	2	2	3	2	0.32796	0.82844	-0.843288	-0.771059	P04792;B4DL87;F8WE04	P04792;B4DL87;F8WE04	Heat shock protein beta-1	HSPB1	sp|P04792|HSPB1_HUMAN Heat shock protein beta-1 OS=Homo sapiens GN=HSPB1 PE=1 SV=2;tr|B4DL87|B4DL87_HUMAN Heat shock protein beta-1 OS=Homo sapiens GN=HSPB1 PE=2 SV=1;tr|F8WE04|F8WE04_HUMAN Heat shock protein beta-1 OS=Homo sapiens GN=HSPB1 PE=4 SV=1
23.8346	23.6676	19.281	23.5966	23.9421	24.675	23.1678	24.0831				By MS/MS	By MS/MS	By MS/MS	By MS/MS	By MS/MS	By MS/MS	By MS/MS	By MS/MS			6	6	6	22.4	22.4	22.4	34.735	0	11.68	196810000	18	3	2	1	2	3	4	1	2	0.557064	0.772235	-1.37202	-1.19468	P05089;P05089-2;P05089-3	P05089;P05089-2;P05089-3	Arginase-1	ARG1	sp|P05089|ARGI1_HUMAN Arginase-1 OS=Homo sapiens GN=ARG1 PE=1 SV=2;sp|P05089-2|ARGI1_HUMAN Isoform 2 of Arginase-1 OS=Homo sapiens GN=ARG1;sp|P05089-3|ARGI1_HUMAN Isoform 3 of Arginase-1 OS=Homo sapiens GN=ARG1
25.38	23.602	19.7832	23.8438	23.5469	24.4184	25.0456	23.84				By MS/MS	By MS/MS	By MS/MS	By MS/MS	By matching	By MS/MS	By MS/MS	By MS/MS			6	6	6	37.6	37.6	37.6	10.834	0	11.945	261250000	17	5	2	1	2	0	2	3	2	0.373044	0.826976	-1.06047	-0.858462	P05109	P05109	Protein S100-A8;Protein S100-A8, N-terminally processed	S100A8	sp|P05109|S10A8_HUMAN Protein S100-A8 OS=Homo sapiens GN=S100A8 PE=1 SV=1
23.7155	24.1936	17.9056	24.7743	24.1019	24.0494	24.3164	24.0602				By MS/MS	By MS/MS	By MS/MS	By MS/MS	By MS/MS	By MS/MS	By MS/MS	By MS/MS			8	8	8	28.5	28.5	28.5	32.852	0	18.719	373420000	30	3	3	0	7	4	4	5	4	0.410865	0.82048	-1.48473	-0.929972	P05141;P12236;P12235;Q9H0C2	P05141;P12236;P12235	ADP/ATP translocase 2;ADP/ATP translocase 2, N-terminally processed;ADP/ATP translocase 3;ADP/ATP translocase 3, N-terminally processed;ADP/ATP translocase 1	SLC25A5;SLC25A6;SLC25A4	sp|P05141|ADT2_HUMAN ADP/ATP translocase 2 OS=Homo sapiens GN=SLC25A5 PE=1 SV=7;sp|P12236|ADT3_HUMAN ADP/ATP translocase 3 OS=Homo sapiens GN=SLC25A6 PE=1 SV=4;sp|P12235|ADT1_HUMAN ADP/ATP translocase 1 OS=Homo sapiens GN=SLC25A4 PE=1 SV=4
30.0394	30.4839	29.7021	30.3432	30.4239	30.2348	30.4569	30.6642				By MS/MS	By MS/MS	By MS/MS	By MS/MS	By MS/MS	By MS/MS	By MS/MS	By MS/MS			53	53	49	67.3	67.3	61.5	80.058	0	323.31	93133000000	752	96	95	73	98	90	90	98	112	0.767864	0.617529	-0.302804	-1.55621	P05165;P05165-2;C9JPQ8;Q5JTW5;H0Y5U0;Q5JTW6;Q5JVH2;H0Y4B9;H0Y798;H0YG57	P05165;P05165-2;C9JPQ8	Propionyl-CoA carboxylase alpha chain, mitochondrial	PCCA	sp|P05165|PCCA_HUMAN Propionyl-CoA carboxylase alpha chain, mitochondrial OS=Homo sapiens GN=PCCA PE=1 SV=4;sp|P05165-2|PCCA_HUMAN Isoform 2 of Propionyl-CoA carboxylase alpha chain, mitochondrial OS=Homo sapiens GN=PCCA;tr|C9JPQ8|C9JPQ8_HUMAN Propionyl-Co
25.462	23.2925	22.6602	23.492	23.7272	24.4252	24.7649	23.5423				By MS/MS	By MS/MS	By matching	By MS/MS	By MS/MS	By MS/MS	By MS/MS	By MS/MS			6	6	6	66.7	66.7	66.7	13.242	0	29.44	289860000	24	6	1	0	2	2	5	5	3	0.233986	0.88917	-0.388219	-0.579303	P06702	P06702	Protein S100-A9	S100A9	sp|P06702|S10A9_HUMAN Protein S100-A9 OS=Homo sapiens GN=S100A9 PE=1 SV=1
22.1936	19.7849	20.0114	22.2412	23.0773	22.4938	22.5917	21.8929				By MS/MS	By MS/MS		By MS/MS	By MS/MS	By MS/MS	By MS/MS	By MS/MS			3	3	3	10.4	10.4	10.4	47.168	0	13.704	61570000	10	2	1	0	0	3	0	3	1	1.0582	0.348857	-1.45617	-2.03989	P06733;P06733-2;P13929;P09104;F5H1C3;F5H5U1;F5GWQ3;E5RI09;F5GZ30;E5RG95;E5RGZ4;F5H0C8;P13929-3;B7Z2X9;P13929-2;D3DTL2	P06733;P06733-2	Alpha-enolase	ENO1	sp|P06733|ENOA_HUMAN Alpha-enolase OS=Homo sapiens GN=ENO1 PE=1 SV=2;sp|P06733-2|ENOA_HUMAN Isoform MBP-1 of Alpha-enolase OS=Homo sapiens GN=ENO1
24.7221	25.3406	21.1976	25.2215	25.7547	24.9715	25.1296	24.9323				By MS/MS	By MS/MS	By MS/MS	By MS/MS	By MS/MS	By MS/MS	By MS/MS	By MS/MS			5	5	5	35.7	35.7	35.7	32.575	0	269.99	518860000	29	1	3	1	6	4	4	5	5	0.489681	0.804133	-1.07657	-1.07466	P06748;P06748-2;P06748-3	P06748;P06748-2;P06748-3	Nucleophosmin	NPM1	sp|P06748|NPM_HUMAN Nucleophosmin OS=Homo sapiens GN=NPM1 PE=1 SV=2;sp|P06748-2|NPM_HUMAN Isoform 2 of Nucleophosmin OS=Homo sapiens GN=NPM1;sp|P06748-3|NPM_HUMAN Isoform 3 of Nucleophosmin OS=Homo sapiens GN=NPM1
23.8488	22.7977	20.7213	23.1917	22.9259	23.1597	23.4182	23.3095				By MS/MS	By MS/MS	By MS/MS	By MS/MS	By MS/MS	By MS/MS	By MS/MS	By MS/MS			7	7	7	20.9	20.9	20.9	44.552	0	26.562	200790000	25	5	3	0	4	2	3	3	5	0.355215	0.837035	-0.563435	-0.824198	P07339;H7C469;F8WD96;C9JH19;H7C1V0;F8W787	P07339;H7C469;F8WD96;C9JH19	Cathepsin D;Cathepsin D light chain;Cathepsin D heavy chain	CTSD	sp|P07339|CATD_HUMAN Cathepsin D OS=Homo sapiens GN=CTSD PE=1 SV=1;tr|H7C469|H7C469_HUMAN Uncharacterized protein (Fragment) OS=Homo sapiens PE=3 SV=1;tr|F8WD96|F8WD96_HUMAN Cathepsin D OS=Homo sapiens GN=CTSD PE=3 SV=1;tr|C9JH19|C9JH19_HUMAN Cathepsin D (
23.9745	23.3303	24.2117	23.578	23.7001	24.3115	24.0858	24.1757				By MS/MS	By MS/MS	By MS/MS	By MS/MS	By MS/MS	By MS/MS	By MS/MS	By MS/MS			11	11	11	32.7	32.7	32.7	38.604	0	48.093	290300000	31	5	1	2	4	3	5	5	6	0.584954	0.74168	-0.294634	-1.24356	P07355;P07355-2;H0YN42;A6NMY6;H0YM50;H0YMU9;H0YMD0;H0YN28;B3KRQ1;H0YL33;H0YNP5;H0YKS4;H0YNA0;H0YN52;H0YMM1;H0YKZ7;H0YLV6;H0YMT9;H0YLE2;H0YKL9;H0YMW4;H0YKV8;H0YKX9;H0YNB8;H0YKN4;H0YMD9	P07355;P07355-2;H0YN42;A6NMY6;H0YM50;H0YMU9;H0YMD0;H0YN28;B3KRQ1;H0YL33;H0YNP5;H0YKS4;H0YNA0	Annexin A2;Annexin;Putative annexin A2-like protein	ANXA2;ANXA2P2	sp|P07355|ANXA2_HUMAN Annexin A2 OS=Homo sapiens GN=ANXA2 PE=1 SV=2;sp|P07355-2|ANXA2_HUMAN Isoform 2 of Annexin A2 OS=Homo sapiens GN=ANXA2;tr|H0YN42|H0YN42_HUMAN Annexin (Fragment) OS=Homo sapiens GN=ANXA2 PE=3 SV=1;sp|A6NMY6|AXA2L_HUMAN Putative annexin
22.7379	23.5159	20.2983	24.6318	23.0079	22.9122	24.2266	22.8885				By MS/MS	By MS/MS	By matching	By MS/MS	By MS/MS	By MS/MS	By MS/MS	By MS/MS			5	5	5	37.1	37.1	37.1	15.054	0	26.774	117430000	12	1	2	0	5	1	0	2	1	0.186065	0.86714	-0.462791	-0.475078	P07737;I3L3D5	P07737	Profilin-1	PFN1	sp|P07737|PROF1_HUMAN Profilin-1 OS=Homo sapiens GN=PFN1 PE=1 SV=2
22.1857	22.3792	20.5398	22.6443	22.0658	22.411	22.3222	22.1173				By MS/MS	By MS/MS		By MS/MS	By MS/MS	By MS/MS	By MS/MS	By MS/MS			10	10	10	8.8	8.8	8.8	170.59	0	23.468	72284000	18	2	1	0	7	2	2	1	3	0.246253	0.909267	-0.291858	-0.605204	P07814;F5H7I7;E7EMN0	P07814;F5H7I7;E7EMN0	Bifunctional glutamate/proline--tRNA ligase;Glutamate--tRNA ligase;Proline--tRNA ligase	EPRS	sp|P07814|SYEP_HUMAN Bifunctional glutamate/proline--tRNA ligase OS=Homo sapiens GN=EPRS PE=1 SV=5;tr|F5H7I7|F5H7I7_HUMAN Glutamate--tRNA ligase OS=Homo sapiens GN=EPRS PE=3 SV=1;tr|E7EMN0|E7EMN0_HUMAN Glutamate--tRNA ligase OS=Homo sapiens GN=EPRS PE=3 SV
23.0044	23.5179	24.3987	23.4399	23.2633	23.2947	23.9863	23.2641				By MS/MS	By MS/MS	By MS/MS	By MS/MS	By MS/MS	By MS/MS	By MS/MS	By MS/MS			17	12	12	24.2	16	16	84.659	0	81.672	281820000	34	4	4	2	5	5	5	6	3	0.154512	0.894624	0.138074	0.403412	P07900;P07900-2;Q86U12;Q14568;G3V2J8;Q58FG0;Q58FF6	P07900;P07900-2;Q86U12	Heat shock protein HSP 90-alpha	HSP90AA1	sp|P07900|HS90A_HUMAN Heat shock protein HSP 90-alpha OS=Homo sapiens GN=HSP90AA1 PE=1 SV=5;sp|P07900-2|HS90A_HUMAN Isoform 2 of Heat shock protein HSP 90-alpha OS=Homo sapiens GN=HSP90AA1;tr|Q86U12|Q86U12_HUMAN Full-length cDNA clone CS0CAP007YF18 of Thym
24.3602	24.5951	24.755	24.4931	24.7551	24.4574	24.6529	24.3876				By MS/MS	By MS/MS	By MS/MS	By MS/MS	By MS/MS	By MS/MS	By MS/MS	By MS/MS			18	18	11	25.7	25.7	15.5	83.263	0	88.349	655570000	60	9	7	4	9	10	7	8	6	0.0359655	0.990667	-0.012392	-0.104047	P08238;Q58FF7;H0Y6E4;E9PHI1;H0Y5S7;E9PHI2;H0Y598;E9PHH7;F8W026;Q5T9W8	P08238	Heat shock protein HSP 90-beta	HSP90AB1	sp|P08238|HS90B_HUMAN Heat shock protein HSP 90-beta OS=Homo sapiens GN=HSP90AB1 PE=1 SV=4
19.9654	23.0622	24.1668	22.8417	20.2255	23.3328	23.8079	22.6506				By MS/MS	By MS/MS	By MS/MS	By MS/MS		By MS/MS	By MS/MS	By MS/MS			3	3	2	15.1	15.1	9.1	21.865	0	4.756	82921000	8	1	0	1	3	0	0	2	1	0.00133602	1	0.0048089	0.00401269	P10412;P16403;P16402;Q02539;P22492	P10412;P16403;P16402;Q02539	Histone H1.4;Histone H1.2;Histone H1.3;Histone H1.1	HIST1H1E;HIST1H1C;HIST1H1D;HIST1H1A	sp|P10412|H14_HUMAN Histone H1.4 OS=Homo sapiens GN=HIST1H1E PE=1 SV=2;sp|P16403|H12_HUMAN Histone H1.2 OS=Homo sapiens GN=HIST1H1C PE=1 SV=2;sp|P16402|H13_HUMAN Histone H1.3 OS=Homo sapiens GN=HIST1H1D PE=1 SV=2;sp|Q02539|H11_HUMAN Histone H1.1 OS=Homo sa
23.9994	23.5446	20.3442	23.9784	23.3273	23.9225	24.0067	23.5273				By MS/MS	By MS/MS		By MS/MS	By MS/MS	By MS/MS	By MS/MS	By MS/MS			3	3	3	34.3	34.3	34.3	11.737	0	7.6336	206800000	21	3	4	0	2	3	4	2	3	0.350361	0.835814	-0.729302	-0.814803	P10599;B1ALW1	P10599;B1ALW1	Thioredoxin	TXN	sp|P10599|THIO_HUMAN Thioredoxin OS=Homo sapiens GN=TXN PE=1 SV=3;tr|B1ALW1|B1ALW1_HUMAN Thioredoxin OS=Homo sapiens GN=TXN PE=4 SV=1
23.2992	23.6306	24.0851	23.5088	23.1151	23.0361	23.4221	22.6714				By MS/MS	By MS/MS	By MS/MS	By MS/MS	By MS/MS	By MS/MS	By MS/MS	By MS/MS			13	12	12	26.3	26.3	26.3	72.332	0	53.236	306460000	37	5	7	3	7	3	4	6	2	1.33971	0.276	0.569752	2.51264	P11021;B4DEF7	P11021;B4DEF7	78 kDa glucose-regulated protein	HSPA5	sp|P11021|GRP78_HUMAN 78 kDa glucose-regulated protein OS=Homo sapiens GN=HSPA5 PE=1 SV=2;tr|B4DEF7|B4DEF7_HUMAN 78 kDa glucose-regulated protein OS=Homo sapiens GN=HSPA5 PE=2 SV=1
25.1035	25.2183	25.8318	25.4987	25.0496	24.5877	25.4478	25.005				By MS/MS	By MS/MS	By MS/MS	By MS/MS	By MS/MS	By MS/MS	By MS/MS	By MS/MS			15	15	13	31	31	28.9	70.897	0	146.64	746960000	63	12	6	5	12	8	6	8	6	0.812958	0.574303	0.390576	1.63186	P11142;P11142-2;E9PKE3;E9PN89;E9PLF4;E9PQQ4;E9PQK7;E9PK54;E9PI65;E9PNE6;E9PPY6;P54652;E9PN25;A8K7Q2;B3KUS2;E9PS65;E9PM13;E9PSH5	P11142;P11142-2;E9PKE3;E9PN89;E9PLF4;E9PQQ4;E9PQK7;E9PK54;E9PI65	Heat shock cognate 71 kDa protein	HSPA8	sp|P11142|HSP7C_HUMAN Heat shock cognate 71 kDa protein OS=Homo sapiens GN=HSPA8 PE=1 SV=1;sp|P11142-2|HSP7C_HUMAN Isoform 2 of Heat shock cognate 71 kDa protein OS=Homo sapiens GN=HSPA8;tr|E9PKE3|E9PKE3_HUMAN Heat shock cognate 71 kDa protein OS=Homo sapi
31.7481	32.1158	31.2357	31.9876	32.0748	31.9245	32.1533	32.0488				By MS/MS	By MS/MS	By MS/MS	By MS/MS	By MS/MS	By MS/MS	By MS/MS	By MS/MS			71	71	71	69.4	69.4	69.4	129.63	0	323.31	439600000000	1722	207	215	184	239	221	211	213	232	0.671428	0.652837	-0.278548	-1.39282	P11498;B4DN00;E9PRE7;E9PS68	P11498	Pyruvate carboxylase, mitochondrial	PC	sp|P11498|PYC_HUMAN Pyruvate carboxylase, mitochondrial OS=Homo sapiens GN=PC PE=1 SV=2
23.3943	23.5009	23.8638	24.2176	23.2828	23.3242	23.7332	23.4261				By MS/MS	By MS/MS	By MS/MS	By MS/MS	By MS/MS	By MS/MS	By MS/MS	By MS/MS			16	16	16	24.9	24.9	24.9	95.337	0	39.706	270450000	44	7	7	2	11	3	3	5	6	0.687762	0.663	0.302595	1.42068	P13639;B4DPU3;F5H370;B4DMC6;Q15029;B4DK30	P13639;B4DPU3;F5H370	Elongation factor 2	EEF2	sp|P13639|EF2_HUMAN Elongation factor 2 OS=Homo sapiens GN=EEF2 PE=1 SV=4;tr|B4DPU3|B4DPU3_HUMAN Uncharacterized protein OS=Homo sapiens GN=EEF2 PE=2 SV=1;tr|F5H370|F5H370_HUMAN Elongation factor 2 OS=Homo sapiens GN=EEF2 PE=4 SV=1
24.6492	24.672	25.458	25.2313	24.4169	24.652	24.6627	24.559				By MS/MS	By MS/MS	By MS/MS	By MS/MS	By MS/MS	By MS/MS	By MS/MS	By MS/MS			20	20	20	52.2	52.2	52.2	57.936	0	99.772	899110000	56	7	5	3	13	7	8	6	7	1.05862	0.361778	0.42995	2.04058	P14618;P14618-2;E9PF79;P14618-3;H3BTN5;H3BQ34;Q504U3;E7EUJ4;H3BTJ2;H3BUW1;H3BT25;H3BSU3;H3BU13;H3BQZ3;H3BN34;P30613;E7ESY9;P30613-2	P14618;P14618-2;E9PF79;P14618-3;H3BTN5;H3BQ34	Pyruvate kinase PKM;Pyruvate kinase	PKM	sp|P14618|KPYM_HUMAN Pyruvate kinase isozymes M1/M2 OS=Homo sapiens GN=PKM2 PE=1 SV=4;sp|P14618-2|KPYM_HUMAN Isoform M1 of Pyruvate kinase isozymes M1/M2 OS=Homo sapiens GN=PKM2;tr|E9PF79|E9PF79_HUMAN Pyruvate kinase OS=Homo sapiens GN=PKM PE=3 SV=1;sp|P14
21.5004	22.4458	21.5222	21.9265	22.0887	22.3549	22.0944	22.2179				By matching	By MS/MS	By MS/MS	By MS/MS	By MS/MS	By MS/MS	By MS/MS	By MS/MS			7	5	5	9.6	7.8	7.8	92.468	0	8.9167	60852000	12	0	2	1	1	2	2	3	1	0.720169	0.634211	-0.340224	-1.47572	P14625;E9PEX3;Q96GW1	P14625;E9PEX3	Endoplasmin	HSP90B1	sp|P14625|ENPL_HUMAN Endoplasmin OS=Homo sapiens GN=HSP90B1 PE=1 SV=1;tr|E9PEX3|E9PEX3_HUMAN Endoplasmin OS=Homo sapiens GN=HSP90B1 PE=4 SV=1
25.5151	25.1387	26.0071	24.8694	25.2117	25.7112	25.4462	25.1342				By MS/MS	By MS/MS	By MS/MS	By MS/MS	By MS/MS	By MS/MS	By MS/MS	By MS/MS			23	17	17	39.3	30.7	30.7	81.744	0	284.48	1877600000	110	18	12	7	15	14	18	13	13	0.00810667	0.998184	0.00673771	0.0241621	P14923;P35222;B4DGU4;P35222-2	P14923	Junction plakoglobin	JUP	sp|P14923|PLAK_HUMAN Junction plakoglobin OS=Homo sapiens GN=JUP PE=1 SV=3
26.451	26.0817	26.8379	25.91	26.0847	26.4339	26.294	26.5354				By MS/MS	By MS/MS	By MS/MS	By MS/MS	By MS/MS	By MS/MS	By MS/MS	By MS/MS			100	100	100	33.7	33.7	33.7	331.77	0	323.31	7882300000	444	67	46	34	62	48	64	50	73	0.025229	0.985135	-0.0168371	-0.0738069	P15924;P15924-2;H7BYR0	P15924;P15924-2	Desmoplakin	DSP	sp|P15924|DESP_HUMAN Desmoplakin OS=Homo sapiens GN=DSP PE=1 SV=3;sp|P15924-2|DESP_HUMAN Isoform DPII of Desmoplakin OS=Homo sapiens GN=DSP
25.1433	25.5651	26.6353	25.7613	25.2972	25.2662	25.5778	25.2553				By MS/MS	By MS/MS	By MS/MS	By MS/MS	By MS/MS	By MS/MS	By MS/MS	By MS/MS			83	83	12	44.8	44.8	8.2	280.74	0	323.31	5036400000	382	44	55	29	61	47	45	52	49	0.629653	0.70113	0.427093	1.32111	P21333;Q5HY54;P21333-2;E9PHF0;H0Y5C6;H0Y5F3;H7C2E7	P21333;Q5HY54;P21333-2	Filamin-A	FLNA	sp|P21333|FLNA_HUMAN Filamin-A OS=Homo sapiens GN=FLNA PE=1 SV=4;tr|Q5HY54|Q5HY54_HUMAN Filamin-A OS=Homo sapiens GN=FLNA PE=2 SV=1;sp|P21333-2|FLNA_HUMAN Isoform 2 of Filamin-A OS=Homo sapiens GN=FLNA
21.1157	21.0969	20.5874	21.6149	21.1879	21.3333	21.786	21.4823				By matching	By MS/MS	By MS/MS	By MS/MS	By MS/MS	By MS/MS	By MS/MS	By matching			6	6	6	7.5	7.5	7.5	117.85	0	13.283	41085000	9	0	1	1	5	1	0	1	0	0.67484	0.659524	-0.343618	-1.39865	P22314;Q5JRR6;B4DDE4;Q5JRR9;Q5JRS0;Q5JRS1;Q5JRS3;Q5JRS2	P22314;Q5JRR6;B4DDE4	Ubiquitin-like modifier-activating enzyme 1	UBA1	sp|P22314|UBA1_HUMAN Ubiquitin-like modifier-activating enzyme 1 OS=Homo sapiens GN=UBA1 PE=1 SV=3;tr|Q5JRR6|Q5JRR6_HUMAN Ubiquitin-like modifier activating enzyme 1 OS=Homo sapiens GN=UBA1 PE=2 SV=1;tr|B4DDE4|B4DDE4_HUMAN Uncharacterized protein OS=Homo s
24.6996	23.9871	24.5218	24.0973	24.047	24.8997	24.156	24.8509				By MS/MS	By MS/MS	By MS/MS	By MS/MS	By MS/MS	By MS/MS	By MS/MS	By MS/MS			8	8	8	30.9	30.9	30.9	34.258	0	26.015	335020000	29	6	3	2	4	1	3	4	6	0.232068	0.883738	-0.161925	-0.575227	P25311;C9JEV0;A8MT79	P25311;C9JEV0	Zinc-alpha-2-glycoprotein	AZGP1	sp|P25311|ZA2G_HUMAN Zinc-alpha-2-glycoprotein OS=Homo sapiens GN=AZGP1 PE=1 SV=2;tr|C9JEV0|C9JEV0_HUMAN Zinc-alpha-2-glycoprotein OS=Homo sapiens GN=AZGP1 PE=3 SV=1
24.5991	23.1797	20.4554	23.4887	23.2822	22.9195	23.6446	24.2975				By MS/MS	By MS/MS		By MS/MS	By MS/MS	By MS/MS	By MS/MS	By MS/MS			10	10	10	37.4	37.4	37.4	44.564	0	69.248	317950000	33	9	3	0	4	5	2	5	5	0.26905	0.917516	-0.605194	-0.652585	P29508;P29508-2;P48594;H0Y5H9;F8W9L1;C9JZ65	P29508;P29508-2	Serpin B3	SERPINB3	sp|P29508|SPB3_HUMAN Serpin B3 OS=Homo sapiens GN=SERPINB3 PE=1 SV=2;sp|P29508-2|SPB3_HUMAN Isoform 2 of Serpin B3 OS=Homo sapiens GN=SERPINB3
20.5372	21.6946	19.7545	22.2897	22.9475	21.4523	21.9143	21.9432				By MS/MS	By MS/MS	By MS/MS	By MS/MS	By MS/MS	By MS/MS	By MS/MS	By MS/MS			5	5	5	23.2	23.2	23.2	25.035	0	10.071	53038000	11	1	1	1	3	3	0	1	1	0.751797	0.598595	-0.995313	-1.52916	P30041	P30041	Peroxiredoxin-6	PRDX6	sp|P30041|PRDX6_HUMAN Peroxiredoxin-6 OS=Homo sapiens GN=PRDX6 PE=1 SV=3
23.8043	23.2444	23.7314	23.21	23.405	23.816	23.8468	23.655				By MS/MS	By MS/MS	By MS/MS	By MS/MS	By MS/MS	By MS/MS	By MS/MS	By MS/MS			7	7	7	28.1	28.1	28.1	27.679	0	61.783	165510000	20	5	1	2	3	1	2	2	4	0.438474	0.849612	-0.183164	-0.981268	P31944	P31944	Caspase-14;Caspase-14 subunit p17, mature form;Caspase-14 subunit p10, mature form;Caspase-14 subunit p20, intermediate form;Caspase-14 subunit p8, intermediate form	CASP14	sp|P31944|CASPE_HUMAN Caspase-14 OS=Homo sapiens GN=CASP14 PE=1 SV=2
23.0263	22.8327	20.3588	23.1186	22.9781	23.6243	23.002	23.4873				By MS/MS	By MS/MS	By MS/MS	By MS/MS	By MS/MS	By MS/MS	By MS/MS	By MS/MS			5	4	4	19.7	14.1	14.1	21.892	0	5.6844	137020000	10	2	1	0	1	1	2	1	2	0.662438	0.650364	-0.93884	-1.37744	P32119;A6NIW5;P32119-2	P32119;A6NIW5	Peroxiredoxin-2	PRDX2	sp|P32119|PRDX2_HUMAN Peroxiredoxin-2 OS=Homo sapiens GN=PRDX2 PE=1 SV=5;tr|A6NIW5|A6NIW5_HUMAN Peroxiredoxin 2, isoform CRA_a OS=Homo sapiens GN=PRDX2 PE=4 SV=2
23.5372	23.973	23.6266	24.1395	23.8734	23.3935	23.7201	23.9002				By MS/MS	By MS/MS	By MS/MS	By MS/MS	By MS/MS	By MS/MS	By MS/MS	By MS/MS			34	34	28	21.3	21.3	18.4	226.53	0	251.76	537460000	97	9	13	7	20	13	11	9	15	0.210532	0.8696	0.0972276	0.52893	P35579;P35579-2;H0Y3P4	P35579;P35579-2	Myosin-9	MYH9	sp|P35579|MYH9_HUMAN Myosin-9 OS=Homo sapiens GN=MYH9 PE=1 SV=4;sp|P35579-2|MYH9_HUMAN Isoform 2 of Myosin-9 OS=Homo sapiens GN=MYH9
23.3801	23.679	24.0033	24.0145	23.6267	23.338	23.437	23.6698				By MS/MS	By MS/MS	By MS/MS	By MS/MS	By MS/MS	By MS/MS	By MS/MS	By MS/MS			23	23	23	16.5	16.5	16.5	189.25	0	106.45	418370000	62	7	6	3	15	8	7	6	10	0.719909	0.620308	0.251375	1.47528	P46940;H0YLE8;Q86VI3;F2Z2E2;Q13576;H0YKA5;E9PDT6;F5H7S7;E7EWC2;Q13576-2	P46940;H0YLE8	Ras GTPase-activating-like protein IQGAP1	IQGAP1	sp|P46940|IQGA1_HUMAN Ras GTPase-activating-like protein IQGAP1 OS=Homo sapiens GN=IQGAP1 PE=1 SV=1;tr|H0YLE8|H0YLE8_HUMAN Ras GTPase-activating-like protein IQGAP1 OS=Homo sapiens GN=IQGAP1 PE=4 SV=1
26.1286	26.8548	27.4092	26.7277	26.4875	26.3559	26.2034	26.2209				By MS/MS	By MS/MS	By MS/MS	By MS/MS	By MS/MS	By MS/MS	By MS/MS	By MS/MS			89	89	89	48.5	48.5	48.5	273.42	0	323.31	10794000000	479	62	68	36	78	58	56	59	62	0.859157	0.509875	0.463152	1.70902	P49327;F5H0D4	P49327	Fatty acid synthase;[Acyl-carrier-protein] S-acetyltransferase;[Acyl-carrier-protein] S-malonyltransferase;3-oxoacyl-[acyl-carrier-protein] synthase;3-oxoacyl-[acyl-carrier-protein] reductase;3-hydroxyacyl-[acyl-carrier-protein] dehydratase;Enoyl-[acyl-carrier-protein] reductase;Oleoyl-[acyl-carrier-protein] hydrolase	FASN	sp|P49327|FAS_HUMAN Fatty acid synthase OS=Homo sapiens GN=FASN PE=1 SV=3
22.3725	23.5372	22.997	23.4003	22.8051	23.3653	22.8169	23.2114				By MS/MS	By MS/MS	By MS/MS	By MS/MS	By MS/MS	By MS/MS	By MS/MS	By MS/MS			24	24	24	24.8	24.8	24.8	138.34	0	72.473	278560000	55	2	14	3	12	5	9	2	8	0.0313626	0.98474	0.0270782	0.0911624	P53621;P53621-2	P53621;P53621-2	Coatomer subunit alpha;Xenin;Proxenin	COPA	sp|P53621|COPA_HUMAN Coatomer subunit alpha OS=Homo sapiens GN=COPA PE=1 SV=2;sp|P53621-2|COPA_HUMAN Isoform 2 of Coatomer subunit alpha OS=Homo sapiens GN=COPA
19.2812	19.5617	19.7577	20.1191	19.6549	19.6689	19.4784	19.6207				By matching	By MS/MS		By MS/MS	By MS/MS	By MS/MS	By MS/MS	By MS/MS			2	2	2	4.2	4.2	4.2	89.321	0	5.9738	7622300	6	0	1	0	2	0	1	1	1	0.157098	0.900452	0.0742435	0.409387	P55072	P55072	Transitional endoplasmic reticulum ATPase	VCP	sp|P55072|TERA_HUMAN Transitional endoplasmic reticulum ATPase OS=Homo sapiens GN=VCP PE=1 SV=4
27.2552	26.6542	28.2494	26.8249	26.3206	26.2573	27.0237	25.7891				By MS/MS	By MS/MS	By MS/MS	By MS/MS	By MS/MS	By MS/MS	By MS/MS	By MS/MS			15	15	9	47.5	47.5	31.2	41.736	0	195.19	3190500000	90	9	12	7	13	9	13	17	10	1.06203	0.370923	0.898265	2.04625	P60709;P63261;F5H0N0;B4DW52;B4E335;I3L3I4;F5GYT4;P68133;P68032;F5H1C1;Q5T8M8;A6NL76;I3L3I0;I3L1U9;P63267;P62736;Q5T8M7;E7EQV5;E9PG30;I3L4N8;I3L3R2;E7EVS6;G5E9R0;A5A3E0;C9JUM1;C9JZR7;B4DUI8;Q562R1;B8ZZJ2;C9JTX5;F8WB63;F6UVQ4;F6QUT6;C9JFL5;F8WCH0	P60709;P63261;F5H0N0;B4DW52;B4E335;I3L3I4;F5GYT4;P68133;P68032;F5H1C1;Q5T8M8;A6NL76;I3L3I0;I3L1U9;P63267;P62736;Q5T8M7;E7EQV5;E9PG30;I3L4N8	Actin, cytoplasmic 1;Actin, cytoplasmic 1, N-terminally processed;Actin, cytoplasmic 2;Actin, cytoplasmic 2, N-terminally processed;Actin, alpha skeletal muscle;Actin, alpha cardiac muscle 1;Actin, gamma-enteric smooth muscle;Actin, aortic smooth muscle	ACTB;ACTG1;ACTA1;ACTC1;ACTG2;ACTA2	sp|P60709|ACTB_HUMAN Actin, cytoplasmic 1 OS=Homo sapiens GN=ACTB PE=1 SV=1;sp|P63261|ACTG_HUMAN Actin, cytoplasmic 2 OS=Homo sapiens GN=ACTG1 PE=1 SV=1;tr|F5H0N0|F5H0N0_HUMAN Actin, cytoplasmic 2, N-terminally processed OS=Homo sapiens GN=ACTG1 PE=3 SV=1;
23.6723	20.203	20.2237	22.6191	19.0169	28.2879	23.6182	23.5213				By MS/MS	By MS/MS	By matching	By MS/MS	By MS/MS	By MS/MS	By MS/MS	By MS/MS			5	5	5	27.7	27.7	27.7	16.537	0	17.933	476150000	11	1	1	0	1	1	5	1	1	0.409092	0.815526	-1.93159	-0.926653	P61626;F8VV32	P61626;F8VV32	Lysozyme C;Lysozyme	LYZ	sp|P61626|LYSC_HUMAN Lysozyme C OS=Homo sapiens GN=LYZ PE=1 SV=1;tr|F8VV32|F8VV32_HUMAN Lysozyme C OS=Homo sapiens GN=LYZ PE=3 SV=1
25.3245	25.2348	25.059	25.1757	25.6969	24.8607	25.2044	24.3541				By MS/MS	By MS/MS	By MS/MS	By MS/MS	By MS/MS	By MS/MS	By MS/MS	By MS/MS			4	4	4	35.9	35.9	35.9	11.367	0	51.799	583670000	23	3	3	2	2	3	3	3	4	0.237967	0.909942	0.169484	0.58774	P62805	P62805	Histone H4	HIST1H4A	sp|P62805|H4_HUMAN Histone H4 OS=Homo sapiens GN=HIST1H4A PE=1 SV=2
23.014	22.887	19.2687	23.6195	23.6038	22.5203	24.6984	22.1764				By MS/MS	By MS/MS	By MS/MS	By MS/MS	By MS/MS	By MS/MS	By MS/MS	By MS/MS			7	7	7	47.3	47.3	47.3	18.012	0	14.437	136010000	20	1	2	0	5	4	2	5	1	0.406351	0.809558	-1.05238	-0.921515	P62937;B4DM82;Q567Q0;F8WE65;C9J5S7;F5H284;Q9Y536;E5RIZ5;A2BFH1	P62937;B4DM82;Q567Q0;F8WE65;C9J5S7	Peptidyl-prolyl cis-trans isomerase A;Peptidyl-prolyl cis-trans isomerase A, N-terminally processed;Peptidyl-prolyl cis-trans isomerase	PPIA	sp|P62937|PPIA_HUMAN Peptidyl-prolyl cis-trans isomerase A OS=Homo sapiens GN=PPIA PE=1 SV=2;tr|B4DM82|B4DM82_HUMAN Peptidyl-prolyl cis-trans isomerase OS=Homo sapiens GN=PPIA PE=2 SV=1;tr|Q567Q0|Q567Q0_HUMAN Peptidyl-prolyl cis-trans isomerase A OS=Homo s
24.9196	25.1714	25.7972	25.2527	25.179	25.2785	25.4841	25.2226				By MS/MS	By MS/MS	By MS/MS	By MS/MS	By MS/MS	By MS/MS	By MS/MS	By MS/MS			6	6	1	14.7	14.7	2.6	50.14	0	55.5	703210000	37	4	5	3	6	5	5	5	4	0.00995483	1	-0.00582552	-0.0296094	P68104;Q5VTE0;F8W6I0;Q6IQ15;A6PW80;Q5JR01;E7EPH7	P68104;Q5VTE0;F8W6I0;Q6IQ15;A6PW80;Q5JR01	Elongation factor 1-alpha 1;Putative elongation factor 1-alpha-like 3	EEF1A1;EEF1A1P5	sp|P68104|EF1A1_HUMAN Elongation factor 1-alpha 1 OS=Homo sapiens GN=EEF1A1 PE=1 SV=1;sp|Q5VTE0|EF1A3_HUMAN Putative elongation factor 1-alpha-like 3 OS=Homo sapiens GN=EEF1A1P5 PE=5 SV=1;tr|F8W6I0|F8W6I0_HUMAN Elongation factor 1-alpha OS=Homo sapiens GN=
24.748	24.7943	24.7355	24.6252	24.9061	24.5836	25.162	24.1309				By MS/MS	By MS/MS	By MS/MS	By MS/MS	By MS/MS	By MS/MS	By MS/MS	By MS/MS			11	11	11	32.6	32.6	32.6	50.151	0	88.909	652410000	65	11	9	1	9	10	10	8	7	0.046662	0.978592	0.0300765	0.133547	P68363;P68366;F5H5D3;Q9BQE3;A8MUB1;Q71U36;G3V1U9;Q13748;Q9NY65-2;C9J2C0;Q9NY65;F8VXZ4;Q13748-2;Q6PEY2;E9PGK3;F8VVB9;C9JDS9;F8VQQ4;C9JJQ8;C9JQ00;F8VX09;F8VWX4;F8VRZ4;C9JDL2;F8VWV9;C9JEV8;A6NHL2-2;E7ET24;C9K0S6;A6NHL2;F8VS66;Q9H853	P68363;P68366;F5H5D3;Q9BQE3;A8MUB1;Q71U36;G3V1U9;Q13748;Q9NY65-2;C9J2C0;Q9NY65;F8VXZ4;Q13748-2;Q6PEY2;E9PGK3;F8VVB9	Tubulin alpha-1B chain;Tubulin alpha-4A chain;Tubulin alpha-1C chain;Tubulin alpha-1A chain;Tubulin alpha-3C/D chain;Tubulin alpha-8 chain;Tubulin alpha-3E chain	TUBA1B;TUBA4A;TUBA1C;TUBA1A;TUBA3C;TUBA8;TUBA3E	sp|P68363|TBA1B_HUMAN Tubulin alpha-1B chain OS=Homo sapiens GN=TUBA1B PE=1 SV=1;sp|P68366|TBA4A_HUMAN Tubulin alpha-4A chain OS=Homo sapiens GN=TUBA4A PE=1 SV=1;tr|F5H5D3|F5H5D3_HUMAN Tubulin alpha-1C chain OS=Homo sapiens GN=TUBA1C PE=3 SV=1;sp|Q9BQE3|TB
24.0334	24.7041	24.9403	24.4658	24.5595	24.3539	24.3693	24.3641				By MS/MS	By MS/MS	By MS/MS	By MS/MS	By MS/MS	By MS/MS	By MS/MS	By MS/MS			86	86	86	24.7	24.7	24.7	469.08	0	323.31	2492400000	306	35	45	13	57	36	41	37	42	0.254226	0.922694	0.124181	0.621883	P78527;E7EUY0;P78527-2;F5GX40	P78527;E7EUY0;P78527-2	DNA-dependent protein kinase catalytic subunit	PRKDC	sp|P78527|PRKDC_HUMAN DNA-dependent protein kinase catalytic subunit OS=Homo sapiens GN=PRKDC PE=1 SV=3;tr|E7EUY0|E7EUY0_HUMAN DNA-dependent protein kinase catalytic subunit OS=Homo sapiens GN=PRKDC PE=4 SV=1;sp|P78527-2|PRKDC_HUMAN Isoform 2 of DNA-depend
26.2423	27.7782	26.2664	26.3053	26.7214	26.5107	25.6732	28.229				By MS/MS	By MS/MS	By MS/MS	By MS/MS	By MS/MS	By MS/MS	By MS/MS	By MS/MS			4	4	4	35.5	35.5	35.5	11.284	0	12.595	1488800000	28	4	4	3	3	3	3	3	5	0.0745543	0.954302	-0.135542	-0.2078	P81605;P81605-2	P81605;P81605-2	Dermcidin;Survival-promoting peptide;DCD-1	DCD	sp|P81605|DCD_HUMAN Dermcidin OS=Homo sapiens GN=DCD PE=1 SV=2;sp|P81605-2|DCD_HUMAN Isoform 2 of Dermcidin OS=Homo sapiens GN=DCD
25.0334	25.8829	25.6296	25.9869	25.3969	25.6464	25.3122	25.4738				By MS/MS	By MS/MS	By MS/MS	By MS/MS	By MS/MS	By MS/MS	By MS/MS	By MS/MS			54	54	54	39.6	39.6	39.6	191.61	0	323.31	3868300000	259	29	38	11	47	34	33	27	40	0.33323	0.828444	0.175876	0.78141	Q00610;Q00610-2;P53675;P53675-2;F5H5N6	Q00610;Q00610-2	Clathrin heavy chain 1	CLTC	sp|Q00610|CLH1_HUMAN Clathrin heavy chain 1 OS=Homo sapiens GN=CLTC PE=1 SV=5;sp|Q00610-2|CLH1_HUMAN Isoform 2 of Clathrin heavy chain 1 OS=Homo sapiens GN=CLTC
24.3965	22.0834	20.5347	23.1246	24.3512	22.5204	24.9593	18.9728				By MS/MS	By MS/MS		By MS/MS	By MS/MS	By MS/MS	By MS/MS	By MS/MS			3	3	3	41.5	41.5	41.5	15.164	0	33.72	116920000	12	2	1	0	2	3	1	2	1	0.0364768	0.996056	-0.166132	-0.105471	Q01469;A8MUU1	Q01469	Fatty acid-binding protein, epidermal	FABP5	sp|Q01469|FABP5_HUMAN Fatty acid-binding protein, epidermal OS=Homo sapiens GN=FABP5 PE=1 SV=3
25.859	25.8845	23.5523	25.58	25.3635	26.1224	25.7449	26.1278				By MS/MS	By MS/MS	By MS/MS	By MS/MS	By MS/MS	By MS/MS	By MS/MS	By MS/MS			21	21	21	28	28	28	113.75	0	245.12	2192700000	123	19	14	4	22	13	17	13	21	0.478435	0.812581	-0.620728	-1.05433	Q02413	Q02413	Desmoglein-1	DSG1	sp|Q02413|DSG1_HUMAN Desmoglein-1 OS=Homo sapiens GN=DSG1 PE=1 SV=2
21.7888	22.2417	20.1536	22.4586	22.1579	22.078	22.4127	22.3214				By matching	By MS/MS		By MS/MS	By MS/MS	By MS/MS	By MS/MS	By MS/MS			4	4	4	22.3	22.3	22.3	20.777	0	7.2753	50895000	12	0	2	0	2	1	2	3	2	0.506128	0.767119	-0.581806	-1.10423	Q04760;Q04760-2	Q04760;Q04760-2	Lactoylglutathione lyase	GLO1	sp|Q04760|LGUL_HUMAN Lactoylglutathione lyase OS=Homo sapiens GN=GLO1 PE=1 SV=4;sp|Q04760-2|LGUL_HUMAN Isoform 2 of Lactoylglutathione lyase OS=Homo sapiens GN=GLO1
21.6624	19.1909	19.6989	20.6752	22.1633	21.8532	21.0071	21.8728				By matching	By matching	By matching	By MS/MS	By MS/MS	By MS/MS	By matching	By MS/MS			6	1	1	14.7	2.6	2.6	50.47	0	2.5242	29436000	4	0	0	0	1	1	1	0	1	1.24859	0.2632	-1.41723	-2.35827	Q05639	Q05639	Elongation factor 1-alpha 2	EEF1A2	sp|Q05639|EF1A2_HUMAN Elongation factor 1-alpha 2 OS=Homo sapiens GN=EEF1A2 PE=1 SV=1
24.3118	24.1033	25.1337	24.6063	23.6915	24.1089	24.0423	23.5989				By MS/MS	By MS/MS	By MS/MS	By MS/MS	By MS/MS	By MS/MS	By MS/MS	By MS/MS			8	7	6	44.2	40.2	34.7	22.11	0	16.5	387020000	29	6	3	4	6	2	5	2	1	1.41507	0.227333	0.678405	2.64169	Q06830	Q06830	Peroxiredoxin-1	PRDX1	sp|Q06830|PRDX1_HUMAN Peroxiredoxin-1 OS=Homo sapiens GN=PRDX1 PE=1 SV=1
23.932	23.1628	23.8832	23.0576	23.2971	24.019	23.7869	24.0078				By MS/MS	By MS/MS	By MS/MS	By MS/MS	By MS/MS	By MS/MS	By MS/MS	By MS/MS			12	12	12	23.8	23.8	23.8	76.631	0	56.593	393910000	36	6	1	3	5	3	8	3	7	0.415364	0.821405	-0.268825	-0.93838	Q08188;E7ERY7	Q08188;E7ERY7	Protein-glutamine gamma-glutamyltransferase E;Protein-glutamine gamma-glutamyltransferase E 50 kDa catalytic chain;Protein-glutamine gamma-glutamyltransferase E 27 kDa non-catalytic chain	TGM3	sp|Q08188|TGM3_HUMAN Protein-glutamine gamma-glutamyltransferase E OS=Homo sapiens GN=TGM3 PE=1 SV=4;tr|E7ERY7|E7ERY7_HUMAN Protein-glutamine gamma-glutamyltransferase E 50 kDa catalytic chain OS=Homo sapiens GN=TGM3 PE=3 SV=2
22.8105	23.0958	20.8553	23.4359	23.0956	23.1528	23.1181	23.0718				By MS/MS	By MS/MS	By MS/MS	By MS/MS	By MS/MS	By MS/MS	By MS/MS	By MS/MS			15	15	15	15	15	15	140.96	0	53.437	222440000	44	7	7	1	9	5	5	5	5	0.430833	0.81938	-0.560205	-0.967142	Q08211;F5GXA5;Q08211-2	Q08211	ATP-dependent RNA helicase A	DHX9	sp|Q08211|DHX9_HUMAN ATP-dependent RNA helicase A OS=Homo sapiens GN=DHX9 PE=1 SV=4
26.0609	25.8911	26.1029	25.3385	25.8108	26.0265	25.7758	26.299				By MS/MS	By MS/MS	By MS/MS	By MS/MS	By MS/MS	By MS/MS	By MS/MS	By MS/MS			10	10	10	12.2	12.2	12.2	99.986	0	56.424	1136800000	68	7	10	7	10	7	11	6	10	0.247613	0.924889	-0.129694	-0.608057	Q08554;Q08554-2	Q08554;Q08554-2	Desmocollin-1	DSC1	sp|Q08554|DSC1_HUMAN Desmocollin-1 OS=Homo sapiens GN=DSC1 PE=1 SV=2;sp|Q08554-2|DSC1_HUMAN Isoform 1B of Desmocollin-1 OS=Homo sapiens GN=DSC1
25.158	25.7911	25.2467	25.3348	25.3103	25.267	25.5342	25.0016				By MS/MS	By MS/MS	By MS/MS	By MS/MS	By MS/MS	By MS/MS	By MS/MS	By MS/MS			59	59	59	27.6	27.6	27.6	629.09	0	152.43	1613200000	148	15	30	7	24	21	15	18	18	0.236962	0.89299	0.104384	0.585613	Q09666;Q8N274	Q09666	Neuroblast differentiation-associated protein AHNAK	AHNAK	sp|Q09666|AHNK_HUMAN Neuroblast differentiation-associated protein AHNAK OS=Homo sapiens GN=AHNAK PE=1 SV=2
29.5679	30.0363	29.3587	29.9354	29.7206	29.6771	29.7616	29.5681				By MS/MS	By MS/MS	By MS/MS	By MS/MS	By MS/MS	By MS/MS	By MS/MS	By MS/MS			147	147	5	71.4	71.4	3.7	265.55	0	323.31	136550000000	1710	232	232	156	257	193	218	210	212	0.0954785	0.944746	0.0427179	0.261243	Q13085;Q13085-4;Q13085-2;F8W6G0;D3YTK0	Q13085;Q13085-4;Q13085-2;F8W6G0	Acetyl-CoA carboxylase 1;Biotin carboxylase	ACACA	sp|Q13085|ACACA_HUMAN Acetyl-CoA carboxylase 1 OS=Homo sapiens GN=ACACA PE=1 SV=2;sp|Q13085-4|ACACA_HUMAN Isoform 4 of Acetyl-CoA carboxylase 1 OS=Homo sapiens GN=ACACA;sp|Q13085-2|ACACA_HUMAN Isoform 2 of Acetyl-CoA carboxylase 1 OS=Homo sapiens GN=ACACA;
24.2106	24.3681	20.9227	24.1948	24.234	24.5764	24.4722	24.2357				By MS/MS	By MS/MS	By MS/MS	By MS/MS	By MS/MS	By MS/MS	By MS/MS	By MS/MS			9	9	8	43.9	43.9	41	30.54	0	43.893	335760000	28	1	5	1	7	1	4	5	4	0.525413	0.777382	-0.95552	-1.13867	Q13162;H7C3T4;A6NG45;A6NJJ0	Q13162;H7C3T4	Peroxiredoxin-4	PRDX4	sp|Q13162|PRDX4_HUMAN Peroxiredoxin-4 OS=Homo sapiens GN=PRDX4 PE=1 SV=1;tr|H7C3T4|H7C3T4_HUMAN Peroxiredoxin-4 (Fragment) OS=Homo sapiens GN=PRDX4 PE=4 SV=1
24.2334	24.1087	25.4319	24.3525	24.3583	24.5455	24.506	24.048				By MS/MS	By MS/MS	By MS/MS	By MS/MS	By MS/MS	By MS/MS	By MS/MS	By MS/MS			9	9	9	14.2	14.2	14.2	82.86	0	62.965	296540000	31	3	3	3	6	4	4	4	4	0.204229	0.860068	0.16716	0.515192	Q13835;Q13835-2	Q13835;Q13835-2	Plakophilin-1	PKP1	sp|Q13835|PKP1_HUMAN Plakophilin-1 OS=Homo sapiens GN=PKP1 PE=1 SV=2;sp|Q13835-2|PKP1_HUMAN Isoform 1 of Plakophilin-1 OS=Homo sapiens GN=PKP1
23.4849	24.1097	23.6205	24.0545	23.6682	23.7404	23.8334	23.7219				By MS/MS	By MS/MS	By MS/MS	By MS/MS	By MS/MS	By MS/MS	By MS/MS	By MS/MS			84	84	84	22.7	22.7	22.7	532.4	0	323.31	1589200000	269	35	38	10	46	34	34	34	38	0.187978	0.8718	0.0764413	0.479341	Q14204;H0YJ21	Q14204	Cytoplasmic dynein 1 heavy chain 1	DYNC1H1	sp|Q14204|DYHC1_HUMAN Cytoplasmic dynein 1 heavy chain 1 OS=Homo sapiens GN=DYNC1H1 PE=1 SV=5
23.3063	23.9183	20.5303	22.9447	22.7325	24.0075	23.325	23.704				By MS/MS	By MS/MS	By MS/MS	By MS/MS	By MS/MS	By MS/MS	By MS/MS	By MS/MS			4	4	4	6.9	6.9	6.9	99.968	0	25.78	151720000	19	4	3	1	2	1	3	2	3	0.431926	0.829714	-0.767337	-0.969167	Q14574;Q14574-2	Q14574;Q14574-2	Desmocollin-3	DSC3	sp|Q14574|DSC3_HUMAN Desmocollin-3 OS=Homo sapiens GN=DSC3 PE=1 SV=3;sp|Q14574-2|DSC3_HUMAN Isoform 3B of Desmocollin-3 OS=Homo sapiens GN=DSC3
19.5587	19.8701	20.621	19.4581	19.7316	19.8623	19.7775	19.8205				By MS/MS	By MS/MS		By MS/MS	By MS/MS	By MS/MS	By MS/MS	By MS/MS			3	3	3	4.9	4.9	4.9	97.169	0	4.9722	9009900	8	1	0	0	2	1	1	2	1	0.110467	0.93942	0.0789618	0.298467	Q14974;B7ZAV6;F5H4R7	Q14974;B7ZAV6	Importin subunit beta-1	KPNB1	sp|Q14974|IMB1_HUMAN Importin subunit beta-1 OS=Homo sapiens GN=KPNB1 PE=1 SV=2;tr|B7ZAV6|B7ZAV6_HUMAN Importin subunit beta-1 OS=Homo sapiens GN=KPNB1 PE=2 SV=1
22.9009	23.5942	23.5631	23.465	22.5066	23.0163	23.272	22.7198				By MS/MS	By MS/MS	By MS/MS	By MS/MS	By MS/MS	By MS/MS	By MS/MS	By MS/MS			39	39	34	10.3	10.3	9	531.78	0	100.42	313900000	64	8	13	5	17	4	5	6	6	1.1254	0.336	0.502163	2.15179	Q15149;Q15149-4;Q15149-2;Q15149-6;Q15149-9;Q15149-7;Q15149-8;Q15149-5;Q15149-3;H0YDN1;E9PMV1	Q15149;Q15149-4;Q15149-2;Q15149-6;Q15149-9;Q15149-7;Q15149-8;Q15149-5;Q15149-3	Plectin	PLEC	sp|Q15149|PLEC_HUMAN Plectin OS=Homo sapiens GN=PLEC PE=1 SV=3;sp|Q15149-4|PLEC_HUMAN Isoform 4 of Plectin OS=Homo sapiens GN=PLEC;sp|Q15149-2|PLEC_HUMAN Isoform 2 of Plectin OS=Homo sapiens GN=PLEC;sp|Q15149-6|PLEC_HUMAN Isoform 6 of Plectin OS=Homo sapie
20.3149	22.3459	20.4553	21.4834	22.3018	23.3499	19.6296	23.1582				By MS/MS	By MS/MS		By MS/MS	By MS/MS	By MS/MS	By MS/MS	By MS/MS			4	4	4	10.6	10.6	10.6	60.673	0	23.526	57074000	10	1	3	0	1	1	1	0	3	0.437068	0.839235	-0.960003	-0.978672	Q16610;Q16610-2;Q16610-4;Q16610-3	Q16610;Q16610-2;Q16610-4;Q16610-3	Extracellular matrix protein 1	ECM1	sp|Q16610|ECM1_HUMAN Extracellular matrix protein 1 OS=Homo sapiens GN=ECM1 PE=1 SV=2;sp|Q16610-2|ECM1_HUMAN Isoform 2 of Extracellular matrix protein 1 OS=Homo sapiens GN=ECM1;sp|Q16610-4|ECM1_HUMAN Isoform 4 of Extracellular matrix protein 1 OS=Homo sapi
25.26	25.9866	23.497	25.8176	19.3692	20.04	20.6484	19.0726				By MS/MS	By MS/MS	By MS/MS	By MS/MS					+	MCF_MCF_Ctrl	33	33	31	39.6	39.6	38.8	131.14	0	276.86	1408600000	85	23	27	3	32	0	0	0	0	3.69194	0	5.35775	8.00141	Q16706	Q16706	Alpha-mannosidase 2	MAN2A1	sp|Q16706|MA2A1_HUMAN Alpha-mannosidase 2 OS=Homo sapiens GN=MAN2A1 PE=1 SV=2
24.7907	24.2298	24.6516	24.6069	24.1104	24.7911	24.3706	25.071				By MS/MS	By MS/MS	By MS/MS	By MS/MS	By MS/MS	By MS/MS	By MS/MS	By MS/MS			9	9	9	22.2	22.2	22.2	46.276	0	65.267	556000000	47	5	6	2	7	7	7	4	9	0.022272	0.985423	-0.016036	-0.0653614	Q96P63;Q3SYB4	Q96P63;Q3SYB4	Serpin B12	SERPINB12	sp|Q96P63|SPB12_HUMAN Serpin B12 OS=Homo sapiens GN=SERPINB12 PE=1 SV=1;tr|Q3SYB4|Q3SYB4_HUMAN SERPINB12 protein OS=Homo sapiens GN=SERPINB12 PE=2 SV=1
25.0296	25.3467	22.2833	25.1769	25.5816	25.6306	24.9154	24.51				By MS/MS	By MS/MS	By MS/MS	By MS/MS	By MS/MS	By MS/MS	By MS/MS	By MS/MS			9	9	9	22.8	22.8	22.8	64.135	0	57.347	502870000	32	4	5	1	4	6	5	3	4	0.395602	0.806785	-0.700279	-0.901294	Q5T749	Q5T749	Keratinocyte proline-rich protein	KPRP	sp|Q5T749|KPRP_HUMAN Keratinocyte proline-rich protein OS=Homo sapiens GN=KPRP PE=1 SV=1
23.8109	23.389	20.9204	24.0799	21.0452	20.4275	20.4902	20.1259				By MS/MS	By MS/MS		By MS/MS							6	6	6	18.6	18.6	18.6	51.316	0	33.517	87369000	9	1	3	0	5	0	0	0	0	1.8256	0.092	2.52787	3.37544	Q5VSG8;Q5VSG8-3;H0YCZ3;E9PMU5;Q5VSG8-2	Q5VSG8;Q5VSG8-3;H0YCZ3	Glycoprotein endo-alpha-1,2-mannosidase-like protein	MANEAL	sp|Q5VSG8|MANEL_HUMAN Glycoprotein endo-alpha-1,2-mannosidase-like protein OS=Homo sapiens GN=MANEAL PE=2 SV=1;sp|Q5VSG8-3|MANEL_HUMAN Isoform 3 of Glycoprotein endo-alpha-1,2-mannosidase-like protein OS=Homo sapiens GN=MANEAL;tr|H0YCZ3|H0YCZ3_HUMAN Glycop
22.7189	23.3246	20.1405	23.1655	22.9547	23.0202	23.0561	22.9121				By MS/MS	By MS/MS	By MS/MS	By MS/MS	By MS/MS	By MS/MS	By MS/MS	By MS/MS			32	32	32	18.3	18.3	18.3	273.6	0	145.08	506620000	91	11	12	1	16	10	12	11	18	0.379794	0.820148	-0.648387	-0.871337	Q6P2Q9;I3L0J9;F5H2I4;I3L3Z8;I3L1T8	Q6P2Q9	Pre-mRNA-processing-splicing factor 8	PRPF8	sp|Q6P2Q9|PRP8_HUMAN Pre-mRNA-processing-splicing factor 8 OS=Homo sapiens GN=PRPF8 PE=1 SV=2
22.9651	23.8961	22.1842	22.9859	19.6115	21.234	19.0809	19.3639				By MS/MS	By MS/MS	By MS/MS	By MS/MS					+	MCF_MCF_Ctrl	7	7	7	15.6	15.6	15.6	57.552	0	22.586	68131000	12	2	4	3	3	0	0	0	0	2.75488	0.0045	3.18522	5.34171	Q6UWH4;Q6UWH4-2;Q6UWH4-3	Q6UWH4;Q6UWH4-2	Protein FAM198B	FAM198B	sp|Q6UWH4|F198B_HUMAN Protein FAM198B OS=Homo sapiens GN=FAM198B PE=2 SV=1;sp|Q6UWH4-2|F198B_HUMAN Isoform 2 of Protein FAM198B OS=Homo sapiens GN=FAM198B
26.0804	26.3589	26.7739	26.5976	19.3483	19.0125	20.1261	19.3126				By MS/MS	By MS/MS	By MS/MS	By MS/MS					+	MCF_MCF_Ctrl	24	24	24	42.4	42.4	42.4	77.528	0	253.97	1733500000	67	20	17	9	21	0	0	0	0	6.55849	0	7.00281	24.8964	Q6ZRP7;F8W6U6;H0Y430	Q6ZRP7;F8W6U6	Sulfhydryl oxidase 2	QSOX2	sp|Q6ZRP7|QSOX2_HUMAN Sulfhydryl oxidase 2 OS=Homo sapiens GN=QSOX2 PE=1 SV=3;tr|F8W6U6|F8W6U6_HUMAN Sulfhydryl oxidase 2 OS=Homo sapiens GN=QSOX2 PE=4 SV=1
23.8304	22.9502	21.2496	22.9911	22.8605	23.7962	23.2002	23.4578				By MS/MS	By MS/MS		By MS/MS	By matching	By MS/MS	By MS/MS	By MS/MS			4	4	4	21.8	21.8	21.8	30.847	0	45.851	124460000	14	5	2	0	1	0	2	1	3	0.445705	0.844424	-0.573319	-0.994588	Q6ZVX7	Q6ZVX7	F-box only protein 50	NCCRP1	sp|Q6ZVX7|NCRP1_HUMAN Non-specific cytotoxic cell receptor protein 1 homolog OS=Homo sapiens GN=NCCRP1 PE=1 SV=1
26.2483	26.7576	27.9749	26.3683	26.2672	26.4117	26.5525	25.9699				By MS/MS	By MS/MS	By MS/MS	By MS/MS	By MS/MS	By MS/MS	By MS/MS	By MS/MS			18	18	18	6.4	6.4	6.4	481.89	0	63.711	954130000	41	5	7	5	7	3	5	5	4	0.61624	0.697583	0.536939	1.29793	Q7Z6Z7;Q7Z6Z7-2;Q7Z6Z7-3;H0Y5W0;Q5H962;H0Y659	Q7Z6Z7;Q7Z6Z7-2;Q7Z6Z7-3;H0Y5W0	E3 ubiquitin-protein ligase HUWE1	HUWE1	sp|Q7Z6Z7|HUWE1_HUMAN E3 ubiquitin-protein ligase HUWE1 OS=Homo sapiens GN=HUWE1 PE=1 SV=3;sp|Q7Z6Z7-2|HUWE1_HUMAN Isoform 2 of E3 ubiquitin-protein ligase HUWE1 OS=Homo sapiens GN=HUWE1;sp|Q7Z6Z7-3|HUWE1_HUMAN Isoform 3 of E3 ubiquitin-protein ligase HUWE
22.2094	22.7391	20.5387	22.9669	22.633	22.9483	22.9895	22.7339				By MS/MS	By MS/MS	By MS/MS	By MS/MS	By MS/MS	By MS/MS	By MS/MS	By MS/MS			7	7	7	8.2	8.2	8.2	136.37	0	24.547	113620000	29	3	4	1	4	6	6	2	3	0.608199	0.703837	-0.712639	-1.284	Q86VP6;Q86VP6-2;H0YGP5;H0YH27;Q86VP6-3	Q86VP6;Q86VP6-2	Cullin-associated NEDD8-dissociated protein 1	CAND1	sp|Q86VP6|CAND1_HUMAN Cullin-associated NEDD8-dissociated protein 1 OS=Homo sapiens GN=CAND1 PE=1 SV=2;sp|Q86VP6-2|CAND1_HUMAN Isoform 2 of Cullin-associated NEDD8-dissociated protein 1 OS=Homo sapiens GN=CAND1
24.7419	24.6439	20.4056	25.0123	19.571	18.9036	19.7153	19.4331				By MS/MS	By MS/MS	By MS/MS	By MS/MS							11	11	11	36.8	36.8	36.8	41.294	0	95.476	324740000	28	8	8	2	10	0	0	0	0	2.07316	0.064	4.29519	3.85104	Q92187;G3V104	Q92187;G3V104	CMP-N-acetylneuraminate-poly-alpha-2,8-sialyltransferase	ST8SIA4	sp|Q92187|SIA8D_HUMAN CMP-N-acetylneuraminate-poly-alpha-2,8-sialyltransferase OS=Homo sapiens GN=ST8SIA4 PE=1 SV=1;tr|G3V104|G3V104_HUMAN CMP-N-acetylneuraminate-poly-alpha-2,8-sialyltransferase OS=Homo sapiens GN=ST8SIA4 PE=4 SV=1
21.9794	22.5269	22.4227	22.6851	22.0756	22.1134	21.6101	22.4888				By MS/MS	By MS/MS	By MS/MS	By MS/MS	By MS/MS	By MS/MS	By MS/MS	By MS/MS			18	18	18	9.2	9.2	9.2	292.75	0	110.6	138760000	41	2	11	3	7	4	7	1	6	0.681424	0.659902	0.331536	1.40988	Q92616	Q92616	Translational activator GCN1	GCN1L1	sp|Q92616|GCN1L_HUMAN Translational activator GCN1 OS=Homo sapiens GN=GCN1L1 PE=1 SV=6
30.0709	30.7103	29.4687	30.5411	30.8477	31.0231	31.1586	30.7639				By MS/MS	By MS/MS	By MS/MS	By MS/MS	By MS/MS	By MS/MS	By MS/MS	By MS/MS			37	37	37	62.5	62.5	62.5	80.472	0	323.31	87080000000	672	75	90	40	91	83	102	89	102	1.37429	0.263692	-0.750586	-2.5717	Q96RQ3;E9PHF7;E9PG35;E7ETG7;G5E9X5;F5GYT8;E7EX16;F5H2T9;F8WDI3	Q96RQ3;E9PHF7;E9PG35;E7ETG7;G5E9X5;F5GYT8;E7EX16	Methylcrotonoyl-CoA carboxylase subunit alpha, mitochondrial	MCCC1	sp|Q96RQ3|MCCA_HUMAN Methylcrotonoyl-CoA carboxylase subunit alpha, mitochondrial OS=Homo sapiens GN=MCCC1 PE=1 SV=3;tr|E9PHF7|E9PHF7_HUMAN Methylcrotonoyl-CoA carboxylase subunit alpha, mitochondrial OS=Homo sapiens GN=MCCC1 PE=4 SV=1;tr|E9PG35|E9PG35_HUM
22.6506	23.3158	21.6561	22.8125	20.1474	18.6133	19.9196	18.6118				By MS/MS	By MS/MS	By matching	By MS/MS					+	MCF_MCF_Ctrl	3	3	3	13.8	13.8	13.8	41.806	0	65.558	45325000	7	2	2	0	3	0	0	0	0	3.04881	0.0072	3.2857	6.0877	Q9BRK5;Q9BRK5-2;Q9BRK5-6;H0Y3T6;G3V1E2;Q9BRK5-4;Q9BRK5-3	Q9BRK5;Q9BRK5-2;Q9BRK5-6;H0Y3T6;G3V1E2;Q9BRK5-4;Q9BRK5-3	45 kDa calcium-binding protein	SDF4	sp|Q9BRK5|CAB45_HUMAN 45 kDa calcium-binding protein OS=Homo sapiens GN=SDF4 PE=1 SV=1;sp|Q9BRK5-2|CAB45_HUMAN Isoform 2 of 45 kDa calcium-binding protein OS=Homo sapiens GN=SDF4;sp|Q9BRK5-6|CAB45_HUMAN Isoform 6 of 45 kDa calcium-binding protein OS=Homo s
22.7757	22.6931	20.1306	22.991	19.3915	19.5934	21.6583	19.8176				By MS/MS	By MS/MS		By MS/MS		By MS/MS		By MS/MS			6	6	6	7.4	7.4	7.4	96.766	0	15.579	47770000	8	2	2	0	4	0	0	0	0	1.26253	0.271333	2.03239	2.38179	Q9H1B5;B4DT06;Q9H1B5-2	Q9H1B5;B4DT06;Q9H1B5-2	Xylosyltransferase 2	XYLT2	sp|Q9H1B5|XYLT2_HUMAN Xylosyltransferase 2 OS=Homo sapiens GN=XYLT2 PE=2 SV=2;tr|B4DT06|B4DT06_HUMAN Xylosyltransferase 2 OS=Homo sapiens GN=XYLT2 PE=2 SV=1;sp|Q9H1B5-2|XYLT2_HUMAN Isoform 2 of Xylosyltransferase 2 OS=Homo sapiens GN=XYLT2
22.625	22.837	19.9261	21.9071	19.2631	19.1561	21.3317	19.6499				By MS/MS	By MS/MS		By MS/MS	By matching	By matching					5	5	5	15.2	15.2	15.2	48.414	0	11.724	43418000	11	5	4	0	2	0	0	0	0	1.25412	0.263158	1.97357	2.3676	Q9NRB3;C9J991	Q9NRB3	Carbohydrate sulfotransferase 12	CHST12	sp|Q9NRB3|CHSTC_HUMAN Carbohydrate sulfotransferase 12 OS=Homo sapiens GN=CHST12 PE=1 SV=2
26.4504	26.355	21.8164	26.7732	18.9255	19.1788	19.0688	18.7179				By MS/MS	By MS/MS	By MS/MS	By MS/MS	By matching			By matching	+	MCF_MCF_Ctrl	20	20	20	38.2	38.2	38.2	79.579	0	238.35	1505100000	64	20	18	5	21	0	0	0	0	2.77084	0.00514286	6.37597	5.38044	Q9UKM7;H0YG20;H0YGV7;B3KQC5;H0YI64;H0YIU0;H0YFV8;H0YGQ1	Q9UKM7;H0YG20;H0YGV7;B3KQC5	Endoplasmic reticulum mannosyl-oligosaccharide 1,2-alpha-mannosidase;alpha-1,2-Mannosidase	MAN1B1	sp|Q9UKM7|MA1B1_HUMAN Endoplasmic reticulum mannosyl-oligosaccharide 1,2-alpha-mannosidase OS=Homo sapiens GN=MAN1B1 PE=1 SV=2;tr|H0YG20|H0YG20_HUMAN Endoplasmic reticulum mannosyl-oligosaccharide 1,2-alpha-mannosidase (Fragment) OS=Homo sapiens GN=MAN1B1
21.0661	22.1711	23.3551	21.2997	23.3373	23.322	23.6419	22.8568				By matching	By MS/MS	By MS/MS	By MS/MS	By MS/MS	By MS/MS	By MS/MS	By MS/MS			9	9	9	4.4	4.4	4.4	299.61	0	35.741	112770000	23	0	0	5	1	2	4	5	6	1.28737	0.270353	-1.31646	-2.42377	Q9UQ35;Q9UQ35-2;I3L2L6;I3L4D8;F5GWZ7;I3L182;Q9UQ39;I3L4U6;I3L0N7;E7EU37;I3L1I8;Q9UQ35-3	Q9UQ35;Q9UQ35-2;I3L2L6;I3L4D8;F5GWZ7	Serine/arginine repetitive matrix protein 2	SRRM2	sp|Q9UQ35|SRRM2_HUMAN Serine/arginine repetitive matrix protein 2 OS=Homo sapiens GN=SRRM2 PE=1 SV=2;sp|Q9UQ35-2|SRRM2_HUMAN Isoform 2 of Serine/arginine repetitive matrix protein 2 OS=Homo sapiens GN=SRRM2;tr|I3L2L6|I3L2L6_HUMAN Serine/arginine repetitive
